# Supplementary material for: Sources of ambient PM2.5 exposure in 96 global cities
Source: Atmos Environ (1994). 2022 Oct 1;286:119234. doi: 10.1016/j.atmosenv.2022.119234 (PMC9297293; doi:10.1016/j.atmosenv.2022.119234)
Supplement: Multimedia component 2 [file mmc2.xlsx]

## Sheet: source_apportionment
city	source	emission	Total	Within City	Outside of City
Bangkok	Dust	PM2_5	0.126447	0	0.126447
Bangkok	Dust	NH3	0	0	0
Bangkok	Dust	NOx	0	0	0
Bangkok	Dust	SOx	0	0	0
Hong Kong	Waste disposal and handling	PM2_5	0.281295	0.0474722	0.233823
Bangkok	Dust	VOC	0	0	0
Hong Kong	Waste disposal and handling	NH3	0.224841	0.0347771	0.190064
Hong Kong	Waste disposal and handling	NOx	0.106348	0.00813504	0.0982127
Barcelona	Solvents	PM2_5	0	0	0
Stockholm	Biomass burning	PM2_5	0.00136194	0	0.00136194
Barcelona	Solvents	NH3	0	0	0
Hong Kong	Waste disposal and handling	SOx	0.030973	0.00257496	0.0283981
Sydney	Solvents	PM2_5	0	0	0
Stockholm	Biomass burning	NH3	0.00038284	0	0.00038284
Barcelona	Solvents	NOx	0	0	0
Hong Kong	Waste disposal and handling	VOC	0.0182264	0.00450254	0.0137238
Sydney	Solvents	NH3	0	0	0
Stockholm	Biomass burning	NOx	0.0102804	0	0.0102804
Barcelona	Solvents	SOx	0	0	0
Sydney	Solvents	NOx	0	0	0
Barcelona	Surface Transportation (Road, Rail, Other)	PM2_5	0.224199	0.0765697	0.147629
Stockholm	Biomass burning	SOx	0.000153094	0	0.000153094
Barcelona	Solvents	VOC	1.39037	0.438784	0.951587
Sydney	Solvents	SOx	0	0	0
Barcelona	Surface Transportation (Road, Rail, Other)	NH3	0.0218577	0.00685446	0.0150032
Stockholm	Biomass burning	VOC	0.000291744	0	0.000291744
Sydney	Solvents	VOC	0.232356	0.0225934	0.209762
Barcelona	Surface Transportation (Road, Rail, Other)	NOx	1.07908	0.307546	0.77153
Barcelona	Surface Transportation (Road, Rail, Other)	SOx	0.0415876	0.00145698	0.0401306
Barcelona	Surface Transportation (Road, Rail, Other)	VOC	0.0332747	0.0090782	0.0241965
Jaipur	International shipping (including VOCs from oil tanker loading/leakage)	PM2_5	0.00195073	0	0.00195073
Jaipur	International shipping (including VOCs from oil tanker loading/leakage)	NH3	1.93858e-05	0	1.93858e-05
Freetown	International shipping (including VOCs from oil tanker loading/leakage)	PM2_5	0.00669352	0	0.00669352
Dhaka	Waste disposal and handling	PM2_5	0.343223	0.182551	0.160672
Jaipur	International shipping (including VOCs from oil tanker loading/leakage)	NOx	0.066507	0	0.066507
Freetown	International shipping (including VOCs from oil tanker loading/leakage)	NH3	9.37364e-05	0	9.37364e-05
Jaipur	International shipping (including VOCs from oil tanker loading/leakage)	SOx	0.0952717	0	0.0952717
Freetown	International shipping (including VOCs from oil tanker loading/leakage)	NOx	0.0367288	0	0.0367288
Jaipur	International shipping (including VOCs from oil tanker loading/leakage)	VOC	0.00425906	0	0.00425906
Seattle	Biomass burning	PM2_5	0.0102115	0.00126669	0.00894484
Dhaka	Waste disposal and handling	NH3	0.185883	0.0691324	0.11675
Freetown	International shipping (including VOCs from oil tanker loading/leakage)	SOx	0.331244	0	0.331244
Seattle	Biomass burning	NH3	0.000609564	3.6455e-05	0.000573109
Freetown	International shipping (including VOCs from oil tanker loading/leakage)	VOC	0.00250108	0	0.00250108
Seattle	Biomass burning	NOx	0.000608852	4.66744e-05	0.000562178
Seattle	Biomass burning	SOx	0.00119086	3.05871e-05	0.00116028
Dhaka	Waste disposal and handling	NOx	0.311187	0.0875718	0.223615
Seattle	Biomass burning	VOC	0.000204721	7.36388e-06	0.000197358
Istanbul	International shipping (including VOCs from oil tanker loading/leakage)	PM2_5	0.0039245	0.0014645	0.00246
Istanbul	International shipping (including VOCs from oil tanker loading/leakage)	NH3	0.000196763	5.38997e-05	0.000142863
Dhaka	Waste disposal and handling	SOx	0.0402675	0.0152376	0.0250299
Istanbul	International shipping (including VOCs from oil tanker loading/leakage)	NOx	0.0673312	0.00967624	0.057655
Istanbul	International shipping (including VOCs from oil tanker loading/leakage)	SOx	0.134005	0.0278474	0.106158
Jakarta	Industrial combustion and processing	PM2_5	2.34988	1.28572	1.06416
Dhaka	Waste disposal and handling	VOC	0.0150234	0.00560606	0.00941731
Curitiba	Biomass burning	PM2_5	0.0871161	0.00785381	0.0792623
Istanbul	International shipping (including VOCs from oil tanker loading/leakage)	VOC	0.0022782	0.00027971	0.00199849
Jakarta	Industrial combustion and processing	NH3	0.483214	0.245816	0.237398
Rio de Janeiro	Dust	PM2_5	0.0959108	0	0.0959108
Curitiba	Biomass burning	NH3	0.0239883	0.000461071	0.0235272
Jakarta	Industrial combustion and processing	NOx	1.55156	0.724436	0.827124
Curitiba	Biomass burning	NOx	0.262382	0.00101032	0.261372
Rio de Janeiro	Dust	NH3	0	0	0
Jakarta	Industrial combustion and processing	SOx	10.38	4.88099	5.49899
Curitiba	Biomass burning	SOx	0.00930965	0.000761359	0.00854829
Curitiba	Biomass burning	VOC	0.0014515	6.00938e-05	0.00139141
Jakarta	Industrial combustion and processing	VOC	0.305082	0.124481	0.180601
Rio de Janeiro	Dust	NOx	0	0	0
Rio de Janeiro	Dust	SOx	0	0	0
Warsaw	Solvents	PM2_5	0	0	0
Warsaw	Solvents	NH3	0	0	0
Rio de Janeiro	Dust	VOC	0	0	0
Warsaw	Solvents	NOx	0	0	0
Warsaw	Solvents	SOx	0	0	0
Warsaw	Solvents	VOC	0.197036	0.122455	0.0745814
Paris	Energy transformation and extraction	PM2_5	0.0641747	0.00481408	0.0593606
Paris	Energy transformation and extraction	NH3	0.00154491	9.89843e-05	0.00144592
Paris	Energy transformation and extraction	NOx	0.117986	0.00387384	0.114112
Paris	Energy transformation and extraction	SOx	0.394462	0.00586575	0.388597
Miami	Surface Transportation (Road, Rail, Other)	PM2_5	0.121671	0.0867876	0.0348835
Paris	Energy transformation and extraction	VOC	0.0013873	9.45379e-06	0.00137784
Miami	Surface Transportation (Road, Rail, Other)	NH3	0.0450699	0.0314898	0.0135801
Boston	Dust	PM2_5	0.0162354	0	0.0162354
Miami	Surface Transportation (Road, Rail, Other)	NOx	0.0880327	0.0569377	0.031095
Boston	Dust	NH3	0	0	0
Miami	Surface Transportation (Road, Rail, Other)	SOx	0.0188096	0.00312665	0.0156829
Boston	Dust	NOx	0	0	0
Miami	Surface Transportation (Road, Rail, Other)	VOC	0.209188	0.135298	0.0738894
Fuzhou	Industrial combustion and processing	PM2_5	0.0696879	0.0242587	0.0454293
Boston	Dust	SOx	0	0	0
Boston	Dust	VOC	0	0	0
Fuzhou	Industrial combustion and processing	NH3	0.0244298	0.000405515	0.0240243
Rio de Janeiro	Soil NO$_x$	PM2_5	0	0	0
Shanghai	Industrial combustion and processing	PM2_5	1.30718	1.21659	0.0905887
Rio de Janeiro	Soil NO$_x$	NH3	0	0	0
Shanghai	Industrial combustion and processing	NH3	0.464799	0.428368	0.0364316
Fuzhou	Industrial combustion and processing	NOx	1.72341	0.212808	1.5106
Ciudad de MÃ©xico Metropolitan Region	Biomass burning	PM2_5	0.34169	0.0899709	0.251719
Rio de Janeiro	Soil NO$_x$	NOx	0.062121	0.00251988	0.0596011
Copenhagen	Residential, commercial, and other	PM2_5	0.302884	0.121513	0.18137
Shanghai	Industrial combustion and processing	NOx	3.96792	3.45105	0.516864
Fuzhou	Industrial combustion and processing	SOx	6.42991	0.468334	5.96157
Copenhagen	Residential, commercial, and other	NH3	0.022486	0.00760997	0.0148761
Ciudad de MÃ©xico Metropolitan Region	Biomass burning	NH3	0.0329802	0.00509997	0.0278802
Rio de Janeiro	Soil NO$_x$	SOx	0	0	0
Copenhagen	Residential, commercial, and other	NOx	0.272993	0.111612	0.161381
Shanghai	Industrial combustion and processing	SOx	21.1811	17.606	3.57512
Salvador	Residential, commercial, and other	PM2_5	0.47407	0.435331	0.0387396
Fuzhou	Industrial combustion and processing	VOC	0.0551282	0.00497314	0.050155
Seoul	Residential, commercial, and other	PM2_5	3.35154	2.12964	1.2219
Seoul	Dust	PM2_5	0.409114	0	0.409114
Copenhagen	Residential, commercial, and other	SOx	0.125032	0.00652705	0.118505
Ciudad de MÃ©xico Metropolitan Region	Biomass burning	NOx	0.23292	0.00791375	0.225006
Rio de Janeiro	Soil NO$_x$	VOC	0	0	0
Salvador	Residential, commercial, and other	NH3	0.0369263	0.0334271	0.00349916
Seoul	Residential, commercial, and other	NH3	0.0470906	0.0127744	0.0343162
Seoul	Dust	NH3	0	0	0
Copenhagen	Residential, commercial, and other	VOC	0.0194139	0.00706636	0.0123476
Shanghai	Industrial combustion and processing	VOC	0.2673	0.237911	0.0293889
Salvador	Residential, commercial, and other	NOx	0.0121066	0.0108901	0.00121658
Seoul	Residential, commercial, and other	NOx	1.996	1.30565	0.690353
Seoul	Dust	NOx	0	0	0
Ciudad de MÃ©xico Metropolitan Region	Biomass burning	SOx	0.0308591	0.00737596	0.0234831
Salvador	Residential, commercial, and other	SOx	0.0525652	0.0430302	0.00953508
Seoul	Residential, commercial, and other	SOx	1.61095	0.490314	1.12063
Seoul	Dust	SOx	0	0	0
Salvador	Residential, commercial, and other	VOC	0.0552976	0.0498418	0.00545579
Seoul	Residential, commercial, and other	VOC	0.0438823	0.0128207	0.0310616
Seoul	Dust	VOC	0	0	0
Ciudad de MÃ©xico Metropolitan Region	Biomass burning	VOC	0.00740665	0.00117857	0.00622807
Lisbon	International shipping (including VOCs from oil tanker loading/leakage)	PM2_5	0.0231493	0.00158876	0.0215605
Lisbon	International shipping (including VOCs from oil tanker loading/leakage)	NH3	0.000651187	3.97893e-05	0.000611398
Copenhagen	Energy transformation and extraction	PM2_5	0.208322	0.0521923	0.15613
Lisbon	International shipping (including VOCs from oil tanker loading/leakage)	NOx	0.328845	0.0163302	0.312514
Copenhagen	Energy transformation and extraction	NH3	0.00322679	0.000587079	0.00263971
Lisbon	International shipping (including VOCs from oil tanker loading/leakage)	SOx	0.607611	0.00314066	0.60447
Copenhagen	Energy transformation and extraction	NOx	0.43748	0.0559992	0.381481
Lisbon	International shipping (including VOCs from oil tanker loading/leakage)	VOC	0.00323371	0.000194874	0.00303884
Copenhagen	Energy transformation and extraction	SOx	0.339464	0.0134864	0.325978
Copenhagen	Energy transformation and extraction	VOC	0.0691335	0.0275035	0.0416299
Oslo	Biogenic VOC	PM2_5	0	0	0
Chennai	Surface Transportation (Road, Rail, Other)	PM2_5	0.691991	0.267938	0.424053
Chennai	Surface Transportation (Road, Rail, Other)	NH3	0.0124862	0.00418796	0.00829822
Oslo	Biogenic VOC	NH3	0	0	0
Sydney	Residential, commercial, and other	PM2_5	0.441202	0.0857463	0.355455
Chennai	Surface Transportation (Road, Rail, Other)	NOx	2.96943	0.933182	2.03625
Oslo	Biogenic VOC	NOx	0	0	0
Sydney	Residential, commercial, and other	NH3	0.049534	0.00836895	0.0411651
Chennai	Surface Transportation (Road, Rail, Other)	SOx	0.649406	0.0725995	0.576806
Oslo	Biogenic VOC	SOx	0	0	0
Sydney	Residential, commercial, and other	NOx	0.104363	0.0242016	0.0801619
Tokyo	Residential, commercial, and other	PM2_5	0.78016	0.515858	0.264303
Chennai	Surface Transportation (Road, Rail, Other)	VOC	0.901444	0.32546	0.575984
Oslo	Biogenic VOC	VOC	0.0296328	0.00291904	0.0267138
Sydney	Residential, commercial, and other	SOx	0.0943531	0.00958495	0.0847681
Sydney	Residential, commercial, and other	VOC	0.0434561	0.00862644	0.0348297
Tokyo	Residential, commercial, and other	NH3	0.014194	0.00634821	0.00784581
Quito	Soil NO$_x$	PM2_5	0	0	0
Quito	Soil NO$_x$	NH3	0	0	0
Chennai	Energy transformation and extraction	PM2_5	0.59718	0.36219	0.23499
Tokyo	Residential, commercial, and other	NOx	0.623672	0.394187	0.229485
Quito	Soil NO$_x$	NOx	0.175558	0.000215862	0.175342
Chennai	Energy transformation and extraction	NH3	0.0126465	0.00679612	0.00585037
Chennai	Energy transformation and extraction	NOx	1.39593	0.693853	0.702076
Quito	Soil NO$_x$	SOx	0	0	0
Tokyo	Residential, commercial, and other	SOx	0.530028	0.255373	0.274656
Chennai	Energy transformation and extraction	SOx	11.742	3.54597	8.19606
Houston	Soil NO$_x$	PM2_5	0	0	0
Quito	Soil NO$_x$	VOC	0	0	0
Lima	Solvents	PM2_5	0	0	0
Chennai	Energy transformation and extraction	VOC	0.252033	0.119291	0.132742
Tokyo	Residential, commercial, and other	VOC	0.0264592	0.012665	0.0137942
Houston	Soil NO$_x$	NH3	0	0	0
Lima	Solvents	NH3	0	0	0
Quezon City	Waste disposal and handling	PM2_5	0.228221	0.00343462	0.224786
Dakar	Energy transformation and extraction	PM2_5	0.13971	0.119018	0.0206915
Houston	Soil NO$_x$	NOx	0.0184712	0.00127358	0.0171976
Quezon City	Waste disposal and handling	NH3	0.208517	0.002685	0.205832
Lima	Solvents	NOx	0	0	0
Dakar	Energy transformation and extraction	NH3	0.386346	0.318757	0.0675883
Quezon City	Waste disposal and handling	NOx	0.0188137	0.000169346	0.0186444
Dakar	Energy transformation and extraction	NOx	0.304615	0.246394	0.0582205
Houston	Soil NO$_x$	SOx	0	0	0
Lima	Solvents	SOx	0	0	0
Quezon City	Waste disposal and handling	SOx	0.0266991	8.76257e-05	0.0266115
Dakar	Energy transformation and extraction	SOx	0.829783	0.556559	0.273225
Quezon City	Waste disposal and handling	VOC	0.0149559	0.000178614	0.0147773
Lima	Solvents	VOC	0.00638188	0.00453673	0.00184515
Houston	Soil NO$_x$	VOC	0	0	0
Dakar	Energy transformation and extraction	VOC	0.637415	0.518752	0.118663
Berlin	Residential, commercial, and other	PM2_5	0.255594	0.113605	0.141989
Berlin	Residential, commercial, and other	NH3	0.00754804	0.0012458	0.00630224
Berlin	Residential, commercial, and other	NOx	0.316037	0.178697	0.13734
Berlin	Residential, commercial, and other	SOx	0.289809	0.056454	0.233355
Milan	Non-combustion agricultural sector	PM2_5	0	0	0
Berlin	Residential, commercial, and other	VOC	0.00867766	0.00284169	0.00583596
Sydney	Biogenic VOC	PM2_5	0	0	0
Milan	Non-combustion agricultural sector	NH3	1.66617	0.0435471	1.62262
Beijing	Industrial combustion and processing	PM2_5	0.839292	0.677723	0.161569
Sydney	Biogenic VOC	NH3	0	0	0
Lisbon	Biogenic VOC	PM2_5	0	0	0
Milan	Non-combustion agricultural sector	NOx	0.0843792	0.00156785	0.0828113
Sydney	Biogenic VOC	NOx	0	0	0
Lisbon	Biogenic VOC	NH3	0	0	0
Milan	Non-combustion agricultural sector	SOx	0	0	0
Nanjing	Surface Transportation (Road, Rail, Other)	PM2_5	0.501302	0.294401	0.206901
Beijing	Industrial combustion and processing	NH3	0.257937	0.201726	0.0562108
Sydney	Biogenic VOC	SOx	0	0	0
Lisbon	Biogenic VOC	NOx	0	0	0
Milan	Non-combustion agricultural sector	VOC	0	0	0
Miami	Non-combustion agricultural sector	PM2_5	0	0	0
Sydney	Biogenic VOC	VOC	0.225397	0.00416668	0.221231
Lisbon	Biogenic VOC	SOx	0	0	0
Nanjing	Surface Transportation (Road, Rail, Other)	NH3	0.0202102	0.00988749	0.0103227
Miami	Non-combustion agricultural sector	NH3	0.068286	4.02362e-08	0.068286
Beijing	Industrial combustion and processing	NOx	3.71765	2.61803	1.09962
Lisbon	Biogenic VOC	VOC	0.0512243	0.00281046	0.0484139
Miami	Non-combustion agricultural sector	NOx	0.000166452	1.36151e-12	0.000166452
Nanjing	Surface Transportation (Road, Rail, Other)	NOx	4.11309	1.65555	2.45754
Beijing	Industrial combustion and processing	SOx	26.2727	17.3728	8.89995
Miami	Non-combustion agricultural sector	SOx	0	0	0
Miami	Non-combustion agricultural sector	VOC	0	0	0
Nanjing	Surface Transportation (Road, Rail, Other)	SOx	0.244485	0.0448618	0.199623
Addis Ababa	Waste disposal and handling	PM2_5	1.01215	0.499767	0.512388
Beijing	Industrial combustion and processing	VOC	0.188333	0.140696	0.0476361
Addis Ababa	Waste disposal and handling	NH3	1.36364	0.442141	0.921504
Nanjing	Surface Transportation (Road, Rail, Other)	VOC	0.0651844	0.0284414	0.036743
Addis Ababa	Waste disposal and handling	NOx	0.407016	0.0575855	0.349431
Addis Ababa	Waste disposal and handling	SOx	0.130329	0.0488303	0.0814991
Addis Ababa	Waste disposal and handling	VOC	0.011394	0.00260691	0.00878713
Barcelona	International shipping (including VOCs from oil tanker loading/leakage)	PM2_5	0.00766514	0.000312618	0.00735253
Barcelona	International shipping (including VOCs from oil tanker loading/leakage)	NH3	0.000202775	5.4847e-06	0.000197291
Barcelona	International shipping (including VOCs from oil tanker loading/leakage)	NOx	0.193614	0.00307088	0.190543
Barcelona	International shipping (including VOCs from oil tanker loading/leakage)	SOx	0.308184	0.00082751	0.307357
Beijing	Soil NO$_x$	PM2_5	0	0	0
Barcelona	International shipping (including VOCs from oil tanker loading/leakage)	VOC	0.0070221	0.000270843	0.00675125
Buenos Aires	Non-combustion agricultural sector	PM2_5	0	0	0
Buenos Aires	Non-combustion agricultural sector	NH3	0.198019	0	0.198019
Beijing	Soil NO$_x$	NH3	0	0	0
Buenos Aires	Non-combustion agricultural sector	NOx	0.00896229	0	0.00896229
Buenos Aires	Non-combustion agricultural sector	SOx	0	0	0
Beijing	Soil NO$_x$	NOx	0.230222	0.0190753	0.211146
Buenos Aires	Non-combustion agricultural sector	VOC	0	0	0
Beijing	Soil NO$_x$	SOx	0	0	0
Beijing	Soil NO$_x$	VOC	0	0	0
Johannesburg	Biomass burning	PM2_5	0.368169	0.0359568	0.332212
Johannesburg	Biomass burning	NH3	0.0272557	0.00178877	0.0254669
Johannesburg	Biomass burning	NOx	0.110989	0.00216156	0.108827
Johannesburg	Biomass burning	SOx	0.0345399	0.00178636	0.0327536
Vancouver	Dust	PM2_5	0.00820295	0	0.00820295
Johannesburg	Biomass burning	VOC	0.00350825	0.00021509	0.00329316
Vancouver	Dust	NH3	0	0	0
Vancouver	Dust	NOx	0	0	0
Vancouver	Dust	SOx	0	0	0
Vancouver	Dust	VOC	0	0	0
Chicago	Industrial combustion and processing	PM2_5	0.276689	0.140119	0.13657
Chicago	Industrial combustion and processing	NH3	0.0941457	0.0455151	0.0486306
Chicago	Industrial combustion and processing	NOx	1.07241	0.502913	0.569497
Chicago	Industrial combustion and processing	SOx	1.75972	0.455568	1.30415
Chicago	Industrial combustion and processing	VOC	0.121917	0.0604761	0.0614407
Quito	Biogenic VOC	PM2_5	0	0	0
Quito	Biogenic VOC	NH3	0	0	0
Quito	Biogenic VOC	NOx	0	0	0
Toronto	Solvents	PM2_5	0	0	0
Quito	Biogenic VOC	SOx	0	0	0
Toronto	Solvents	NH3	0	0	0
Quito	Biogenic VOC	VOC	1.42165	0.0704851	1.35117
Toronto	Solvents	NOx	0	0	0
Toronto	Solvents	SOx	0	0	0
Toronto	Solvents	VOC	0.671705	0.40632	0.265384
Durban (eThekwini)	Soil NO$_x$	PM2_5	0	0	0
Durban (eThekwini)	Soil NO$_x$	NH3	0	0	0
Rotterdam	International shipping (including VOCs from oil tanker loading/leakage)	PM2_5	0.0243048	0.00220037	0.0221044
Durban (eThekwini)	Soil NO$_x$	NOx	0.079773	0.00239576	0.0773773
Rotterdam	International shipping (including VOCs from oil tanker loading/leakage)	NH3	0.000734318	5.39185e-05	0.000680399
Durban (eThekwini)	Soil NO$_x$	SOx	0	0	0
Rotterdam	International shipping (including VOCs from oil tanker loading/leakage)	NOx	0.742557	0.0425206	0.700036
Rotterdam	International shipping (including VOCs from oil tanker loading/leakage)	SOx	0.405149	0.00588369	0.399265
Durban (eThekwini)	Soil NO$_x$	VOC	0	0	0
Rotterdam	International shipping (including VOCs from oil tanker loading/leakage)	VOC	0.00290719	0.000117704	0.00278949
Curitiba	Non-combustion agricultural sector	PM2_5	0	0	0
Freetown	Non-combustion agricultural sector	PM2_5	0	0	0
Curitiba	Non-combustion agricultural sector	NH3	0.849884	0.054466	0.795418
Freetown	Non-combustion agricultural sector	NH3	0.0324466	0.00160345	0.0308432
Stockholm	Biogenic VOC	PM2_5	0	0	0
Curitiba	Non-combustion agricultural sector	NOx	0.0512422	0.00160269	0.0496395
Freetown	Non-combustion agricultural sector	NOx	0.00207455	3.45399e-05	0.00204001
Stockholm	Biogenic VOC	NH3	0	0	0
Curitiba	Non-combustion agricultural sector	SOx	0	0	0
Freetown	Non-combustion agricultural sector	SOx	0	0	0
Stockholm	Biogenic VOC	NOx	0	0	0
Curitiba	Non-combustion agricultural sector	VOC	0	0	0
Freetown	Non-combustion agricultural sector	VOC	0	0	0
Stockholm	Biogenic VOC	SOx	0	0	0
Stockholm	Biogenic VOC	VOC	0.0307872	0.00257443	0.0282127
Delhi NCT	Biogenic VOC	PM2_5	0	0	0
Delhi NCT	Biogenic VOC	NH3	0	0	0
Delhi NCT	Biogenic VOC	NOx	0	0	0
Delhi NCT	Biogenic VOC	SOx	0	0	0
Delhi NCT	Biogenic VOC	VOC	0.0434453	0.00585847	0.0375868
Guadalajara	Biomass burning	PM2_5	0.329251	0.0394886	0.289763
Guadalajara	Biomass burning	NH3	0.0156319	0.00136181	0.0142701
Guadalajara	Biomass burning	NOx	0.109635	0.00268292	0.106952
Guadalajara	Biomass burning	SOx	0.0281925	0.00313967	0.0250528
Guadalajara	Biomass burning	VOC	0.00928056	0.00108223	0.00819834
London	Solvents	PM2_5	0	0	0
London	Solvents	NH3	0	0	0
Fuzhou	Residential, commercial, and other	PM2_5	1.03549	0.566115	0.469372
London	Solvents	NOx	0	0	0
London	Solvents	SOx	0	0	0
Fuzhou	Residential, commercial, and other	NH3	0.0666857	0.025744	0.0409417
London	Solvents	VOC	0.110888	0.0858076	0.0250806
Fuzhou	Residential, commercial, and other	NOx	0.403908	0.0935294	0.310379
Madrid	Biomass burning	PM2_5	0.048631	0.00453812	0.0440929
Madrid	Biomass burning	NH3	0.00220403	0.000126735	0.00207729
Fuzhou	Residential, commercial, and other	SOx	1.364	0.408393	0.955612
Madrid	Biomass burning	NOx	0.017334	0.000398838	0.0169351
Madrid	Biomass burning	SOx	0.00483309	0.00018406	0.00464903
Fuzhou	Residential, commercial, and other	VOC	0.0971454	0.0256191	0.0715263
Chengdu	Waste disposal and handling	PM2_5	1.93114	0.87418	1.05695
Madrid	Biomass burning	VOC	0.00114859	8.76895e-05	0.0010609
Chengdu	Waste disposal and handling	NH3	1.38977	0.3331	1.05668
Dalian	Residential, commercial, and other	PM2_5	1.73866	0.960042	0.778619
Chengdu	Waste disposal and handling	NOx	2.03813	0.43499	1.60314
Chengdu	Waste disposal and handling	SOx	0.24675	0.0771163	0.169634
Dalian	Residential, commercial, and other	NH3	0.123573	0.0526781	0.0708945
Chengdu	Waste disposal and handling	VOC	0.0732828	0.00962169	0.0636611
Nanjing	Residential, commercial, and other	PM2_5	1.51472	0.465479	1.04924
Nanjing	Residential, commercial, and other	NH3	0.0759856	0.0145335	0.0614521
Dalian	Residential, commercial, and other	NOx	0.422179	0.168628	0.253551
Nanjing	Residential, commercial, and other	NOx	0.529245	0.131267	0.397978
Nanjing	Residential, commercial, and other	SOx	3.60991	0.621218	2.98869
Dalian	Residential, commercial, and other	SOx	1.96295	0.276245	1.6867
Nanjing	Residential, commercial, and other	VOC	0.075113	0.0128286	0.0622843
New York City	Biogenic VOC	PM2_5	0	0	0
New York City	Biogenic VOC	NH3	0	0	0
Dalian	Residential, commercial, and other	VOC	0.148112	0.0608024	0.0873099
New York City	Biogenic VOC	NOx	0	0	0
New York City	Biogenic VOC	SOx	0	0	0
New York City	Biogenic VOC	VOC	0.104987	0.00387798	0.101109
Cape Town	Residential, commercial, and other	PM2_5	4.16484	4.00415	0.160686
Cape Town	Residential, commercial, and other	NH3	0.296837	0.283466	0.013371
Cape Town	Residential, commercial, and other	NOx	0.224976	0.21509	0.00988651
Amman	Energy transformation and extraction	PM2_5	0.0286288	0.00258709	0.0260417
Cape Town	Residential, commercial, and other	SOx	0.693868	0.571395	0.122473
Amman	Energy transformation and extraction	NH3	0.00942542	0.00129301	0.00813242
Amman	Energy transformation and extraction	NOx	0.123169	0.00787102	0.115298
Cape Town	Residential, commercial, and other	VOC	0.169328	0.161663	0.00766556
Amman	Energy transformation and extraction	SOx	8.24246	0.0825722	8.15988
Amman	Energy transformation and extraction	VOC	0.0365497	0.00572288	0.0308268
Tel Aviv	Dust	PM2_5	5.11889	0.00217501	5.11671
Tel Aviv	Dust	NH3	0	0	0
Tel Aviv	Dust	NOx	0	0	0
Tel Aviv	Dust	SOx	0	0	0
Tel Aviv	Dust	VOC	0	0	0
Lisbon	Surface Transportation (Road, Rail, Other)	PM2_5	0.113679	0.0474901	0.0661891
Lisbon	Surface Transportation (Road, Rail, Other)	NH3	0.0262439	0.0109573	0.0152866
Lisbon	Surface Transportation (Road, Rail, Other)	NOx	0.593946	0.23157	0.362376
Lisbon	Surface Transportation (Road, Rail, Other)	SOx	0.0138548	0.00163553	0.0122193
Lisbon	Surface Transportation (Road, Rail, Other)	VOC	0.0288227	0.0118188	0.0170039
Accra	Non-combustion agricultural sector	PM2_5	0	0	0
Venice	Energy transformation and extraction	PM2_5	0.26151	0.203465	0.0580447
Accra	Non-combustion agricultural sector	NH3	0.0482184	0.00255277	0.0456656
Ho Chi Minh City	Waste disposal and handling	PM2_5	1.53556	0.694133	0.841426
Venice	Energy transformation and extraction	NH3	0.00274602	0.00122033	0.00152569
London	Energy transformation and extraction	PM2_5	0.030617	0.0166649	0.0139522
Accra	Non-combustion agricultural sector	NOx	0.00127212	2.03073e-05	0.00125182
Dubai	Biomass burning	PM2_5	0.00808723	2.98805e-08	0.0080872
Venice	Energy transformation and extraction	NOx	0.711459	0.413179	0.29828
Ho Chi Minh City	Waste disposal and handling	NH3	0.216552	0.0820522	0.1345
Accra	Non-combustion agricultural sector	SOx	0	0	0
Dubai	Biomass burning	NH3	0.00136914	1.05576e-09	0.00136914
London	Energy transformation and extraction	NH3	0.00631918	0.00446929	0.00184989
Venice	Energy transformation and extraction	SOx	1.33577	0.221789	1.11398
Accra	Non-combustion agricultural sector	VOC	0	0	0
Dubai	Biomass burning	NOx	0.000371134	1.11497e-10	0.000371134
Ho Chi Minh City	Waste disposal and handling	NOx	0.148669	0.046105	0.102564
Venice	Energy transformation and extraction	VOC	0.0402824	0.0181545	0.0221279
Dubai	Biomass burning	SOx	0.000810538	4.31857e-10	0.000810538
London	Energy transformation and extraction	NOx	0.189396	0.0584921	0.130904
Ho Chi Minh City	Waste disposal and handling	SOx	0.121566	0.0286636	0.0929026
Qingdao	Solvents	PM2_5	0	0	0
Dubai	Biomass burning	VOC	0.00131463	1.10564e-09	0.00131463
Ho Chi Minh City	Waste disposal and handling	VOC	0.0305605	0.0126209	0.0179396
London	Energy transformation and extraction	SOx	0.526681	0.0697908	0.456891
Qingdao	Solvents	NH3	0	0	0
Qingdao	Solvents	NOx	0	0	0
London	Energy transformation and extraction	VOC	0.0014407	0.00014956	0.00129114
Qingdao	Solvents	SOx	0	0	0
Yokohama	Industrial combustion and processing	PM2_5	0.785235	0.250778	0.534457
Qingdao	Solvents	VOC	0.353942	0.217139	0.136803
Yokohama	Industrial combustion and processing	NH3	0.198344	0.0584164	0.139927
Ciudad de MÃ©xico	Residential, commercial, and other	PM2_5	1.09225	0.47603	0.616223
Yokohama	Industrial combustion and processing	NOx	1.71538	0.458205	1.25718
Ciudad de MÃ©xico	Residential, commercial, and other	NH3	0.129458	0.0443057	0.0851523
Yokohama	Industrial combustion and processing	SOx	15.4596	2.82213	12.6375
Ciudad de MÃ©xico	Residential, commercial, and other	NOx	0.196509	0.093937	0.102572
Moscow	Non-combustion agricultural sector	PM2_5	0	0	0
Yokohama	Industrial combustion and processing	VOC	0.113228	0.0308208	0.0824071
Ciudad de MÃ©xico	Residential, commercial, and other	SOx	1.0724	0.551455	0.520945
Moscow	Non-combustion agricultural sector	NH3	0.214888	0.00101351	0.213875
Ciudad de MÃ©xico	Residential, commercial, and other	VOC	0.0342177	0.0114584	0.0227594
Moscow	Non-combustion agricultural sector	NOx	0.00603346	7.32052e-06	0.00602614
Moscow	Non-combustion agricultural sector	SOx	0	0	0
Moscow	Non-combustion agricultural sector	VOC	0	0	0
Rio de Janeiro	Surface Transportation (Road, Rail, Other)	PM2_5	0.412334	0.22687	0.185464
Paris	Biomass burning	PM2_5	0.00742582	0	0.00742582
Paris	Biomass burning	NH3	0.00104778	0	0.00104778
Chicago	Biomass burning	PM2_5	0.0485409	0.000129853	0.048411
Rio de Janeiro	Surface Transportation (Road, Rail, Other)	NH3	0.0393266	0.0217328	0.0175938
Paris	Biomass burning	NOx	0.013837	0	0.013837
Chicago	Biomass burning	NH3	0.00659768	3.1914e-06	0.00659448
Paris	Biomass burning	SOx	0.0007547	0	0.0007547
Chicago	Biomass burning	NOx	0.0410739	1.68876e-05	0.041057
Rio de Janeiro	Surface Transportation (Road, Rail, Other)	NOx	0.797845	0.36635	0.431496
Rotterdam	Biomass burning	PM2_5	0.0102241	0.000935795	0.00928827
Paris	Biomass burning	VOC	0.000278645	0	0.000278645
Rotterdam	Non-combustion agricultural sector	PM2_5	0	0	0
Qingdao	Waste disposal and handling	PM2_5	1.31178	0.778523	0.533261
Chicago	Biomass burning	SOx	0.00535753	1.99799e-06	0.00535553
Rotterdam	Biomass burning	NH3	0.000930569	3.21681e-05	0.000898401
Rotterdam	Non-combustion agricultural sector	NH3	0.653798	0.00514601	0.648652
Rio de Janeiro	Surface Transportation (Road, Rail, Other)	SOx	1.43021	0.71608	0.714132
Chicago	Biomass burning	VOC	0.00343314	2.59674e-06	0.00343054
Qingdao	Waste disposal and handling	NH3	0.593409	0.286068	0.307341
Rotterdam	Biomass burning	NOx	0.019725	0.000205087	0.0195199
Rotterdam	Non-combustion agricultural sector	NOx	0.0323126	9.51193e-05	0.0322175
Qingdao	Waste disposal and handling	NOx	0.599898	0.249355	0.350543
Rotterdam	Biomass burning	SOx	0.000746541	1.57931e-05	0.000730748
Rotterdam	Non-combustion agricultural sector	SOx	0	0	0
Rio de Janeiro	Surface Transportation (Road, Rail, Other)	VOC	0.2264	0.123067	0.103333
Amsterdam	Waste disposal and handling	PM2_5	0.00206909	7.73449e-06	0.00206136
Qingdao	Waste disposal and handling	SOx	0.108053	0.0278802	0.0801729
Rotterdam	Biomass burning	VOC	0.000297627	1.03967e-05	0.00028723
Rotterdam	Non-combustion agricultural sector	VOC	0	0	0
Amsterdam	Waste disposal and handling	NH3	0.0280658	0.00150866	0.0265571
Qingdao	Waste disposal and handling	VOC	0.0194945	0.00837644	0.011118
Amsterdam	Waste disposal and handling	NOx	0.00395844	2.35485e-06	0.00395609
Amsterdam	Waste disposal and handling	SOx	0.00142901	1.10775e-07	0.00142889
Amsterdam	Waste disposal and handling	VOC	0.00183962	0.000123876	0.00171574
Ciudad de MÃ©xico Metropolitan Region	Industrial combustion and processing	PM2_5	1.08975	0.992073	0.0976796
Tshwane	Industrial combustion and processing	PM2_5	0.28547	0.210535	0.0749348
Ciudad de MÃ©xico Metropolitan Region	Industrial combustion and processing	NH3	0.132849	0.118774	0.0140746
Tshwane	Industrial combustion and processing	NH3	0.0405794	0.02866	0.0119194
BogotÃ¡	Dust	PM2_5	0.0863143	0	0.0863143
Ciudad de MÃ©xico Metropolitan Region	Industrial combustion and processing	NOx	1.23506	1.01255	0.222505
Tshwane	Industrial combustion and processing	NOx	0.0974995	0.0626681	0.0348314
BogotÃ¡	Dust	NH3	0	0	0
Tshwane	Industrial combustion and processing	SOx	2.887	1.59613	1.29087
BogotÃ¡	Dust	NOx	0	0	0
Ciudad de MÃ©xico Metropolitan Region	Industrial combustion and processing	SOx	32.2848	28.6289	3.65585
Tshwane	Industrial combustion and processing	VOC	0.0148364	0.0114646	0.0033718
BogotÃ¡	Dust	SOx	0	0	0
BogotÃ¡	Dust	VOC	0	0	0
Ciudad de MÃ©xico Metropolitan Region	Industrial combustion and processing	VOC	0.348174	0.310693	0.0374804
Tokyo	Biomass burning	PM2_5	0.0780602	0.00221043	0.0758498
Istanbul	Non-combustion agricultural sector	PM2_5	0	0	0
Tokyo	Biomass burning	NH3	0.00760679	5.93318e-05	0.00754746
Istanbul	Non-combustion agricultural sector	NH3	1.05405	0.208882	0.845171
Philadelphia	Energy transformation and extraction	PM2_5	0.0480528	0.00402625	0.0440266
Tokyo	Biomass burning	NOx	0.0126371	9.95511e-05	0.0125376
Istanbul	Non-combustion agricultural sector	NOx	0.018479	0.00169612	0.0167829
Philadelphia	Energy transformation and extraction	NH3	0.0147078	0.000699868	0.0140079
Istanbul	Non-combustion agricultural sector	SOx	0	0	0
Tokyo	Biomass burning	SOx	0.00900656	0.000231272	0.00877528
Philadelphia	Energy transformation and extraction	NOx	0.7533	0.0845194	0.668781
Istanbul	Non-combustion agricultural sector	VOC	0	0	0
Amman	Non-combustion agricultural sector	PM2_5	0	0	0
Philadelphia	Energy transformation and extraction	SOx	2.36547	0.0567549	2.30872
Amman	Non-combustion agricultural sector	NH3	0.711206	0.0064832	0.704723
Tokyo	Biomass burning	VOC	0.00258377	2.31723e-05	0.0025606
Philadelphia	Energy transformation and extraction	VOC	0.153001	0.0282825	0.124719
Amman	Non-combustion agricultural sector	NOx	0.00454961	3.76937e-05	0.00451191
Amman	Non-combustion agricultural sector	SOx	0	0	0
Amman	Non-combustion agricultural sector	VOC	0	0	0
Ho Chi Minh City	Soil NO$_x$	PM2_5	0	0	0
Ho Chi Minh City	Soil NO$_x$	NH3	0	0	0
Guangzhou	Industrial combustion and processing	PM2_5	2.22597	1.44088	0.785092
Ho Chi Minh City	Soil NO$_x$	NOx	0.112978	0.0268389	0.0861394
Guangzhou	Industrial combustion and processing	NH3	0.813136	0.515608	0.297529
Quezon City	Residential, commercial, and other	PM2_5	0.395999	0.0052701	0.390729
Ho Chi Minh City	Soil NO$_x$	SOx	0	0	0
Quezon City	Residential, commercial, and other	NH3	0.0332435	0.000381457	0.032862
Cape Town	Soil NO$_x$	PM2_5	0	0	0
Ho Chi Minh City	Soil NO$_x$	VOC	0	0	0
Guangzhou	Industrial combustion and processing	NOx	12.7356	7.5194	5.21625
Quezon City	Residential, commercial, and other	NOx	0.0178587	0.000136872	0.0177218
Guangzhou	Industrial combustion and processing	SOx	67.8483	34.3691	33.4792
Cape Town	Soil NO$_x$	NH3	0	0	0
Quezon City	Residential, commercial, and other	SOx	0.554708	0.00155262	0.553155
Guangzhou	Industrial combustion and processing	VOC	0.54473	0.28631	0.25842
Quezon City	Residential, commercial, and other	VOC	0.0234225	0.000213811	0.0232087
Cape Town	Soil NO$_x$	NOx	0.0343673	0.0146191	0.0197481
Cape Town	Soil NO$_x$	SOx	0	0	0
Hong Kong	Industrial combustion and processing	PM2_5	1.09381	0.846668	0.247139
Cape Town	Soil NO$_x$	VOC	0	0	0
Nanjing	Biogenic VOC	PM2_5	0	0	0
Hong Kong	Industrial combustion and processing	NH3	0.184209	0.0870293	0.0971796
Hong Kong	Industrial combustion and processing	NOx	2.57581	1.63161	0.944197
Nanjing	Biogenic VOC	NH3	0	0	0
Hong Kong	Industrial combustion and processing	SOx	9.22008	2.59066	6.62942
Nanjing	Biogenic VOC	NOx	0	0	0
Hong Kong	Industrial combustion and processing	VOC	1.44438	1.27725	0.167134
Sydney	Soil NO$_x$	PM2_5	0	0	0
Nanjing	Biogenic VOC	SOx	0	0	0
Sydney	Soil NO$_x$	NH3	0	0	0
Austin	International shipping (including VOCs from oil tanker loading/leakage)	PM2_5	0.00426034	0	0.00426034
Sydney	Soil NO$_x$	NOx	0.0271423	0.000838012	0.0263043
Nanjing	Biogenic VOC	VOC	0.0872095	0.00793833	0.0792712
Austin	International shipping (including VOCs from oil tanker loading/leakage)	NH3	0.000128994	0	0.000128994
Sydney	Soil NO$_x$	SOx	0	0	0
Austin	International shipping (including VOCs from oil tanker loading/leakage)	NOx	0.120624	0	0.120624
Sydney	Soil NO$_x$	VOC	0	0	0
Salvador	Waste disposal and handling	PM2_5	1.77796	1.63512	0.142841
Austin	International shipping (including VOCs from oil tanker loading/leakage)	SOx	0.216975	0	0.216975
Salvador	Waste disposal and handling	NH3	0.469244	0.430046	0.0391977
Austin	International shipping (including VOCs from oil tanker loading/leakage)	VOC	0.00312102	0	0.00312102
Salvador	Waste disposal and handling	NOx	0.0738504	0.0671765	0.0066739
Salvador	Waste disposal and handling	SOx	0.0226156	0.0187256	0.00388999
Salvador	Waste disposal and handling	VOC	0.231164	0.211695	0.0194688
Seoul	Surface Transportation (Road, Rail, Other)	PM2_5	1.13638	0.486364	0.650015
Seoul	Surface Transportation (Road, Rail, Other)	NH3	0.0804883	0.0336524	0.0468359
Seoul	Surface Transportation (Road, Rail, Other)	NOx	1.35061	0.424109	0.926503
Seoul	Surface Transportation (Road, Rail, Other)	SOx	0.122594	0.0234888	0.0991051
Seoul	Surface Transportation (Road, Rail, Other)	VOC	0.0739652	0.0233283	0.0506369
Kolkata	Waste disposal and handling	PM2_5	0.52785	0.168885	0.358965
Kolkata	Waste disposal and handling	NH3	0.494756	0.124103	0.370653
Bengaluru	Dust	PM2_5	5.62329	2.04618e-05	5.62327
Kolkata	Waste disposal and handling	NOx	0.258293	0.0417468	0.216547
Bengaluru	Dust	NH3	0	0	0
Kolkata	Waste disposal and handling	SOx	0.0394672	0.00216502	0.0373022
Bengaluru	Dust	NOx	0	0	0
SÃ£o Paulo	Solvents	PM2_5	0	0	0
Kolkata	Waste disposal and handling	VOC	0.029336	0.00651712	0.0228188
Bengaluru	Dust	SOx	0	0	0
SÃ£o Paulo	Solvents	NH3	0	0	0
Athens	Dust	PM2_5	16.2495	1.13749	15.112
Bengaluru	Dust	VOC	0	0	0
Karachi	Surface Transportation (Road, Rail, Other)	PM2_5	0.958441	0.837645	0.120796
Athens	Dust	NH3	0	0	0
SÃ£o Paulo	Solvents	NOx	0	0	0
Karachi	Surface Transportation (Road, Rail, Other)	NH3	0.0254481	0.0200735	0.00537458
Athens	Dust	NOx	0	0	0
SÃ£o Paulo	Solvents	SOx	0	0	0
Karachi	Surface Transportation (Road, Rail, Other)	NOx	1.49016	1.28248	0.20768
Athens	Dust	SOx	0	0	0
Karachi	Surface Transportation (Road, Rail, Other)	SOx	1.44973	1.12743	0.322294
Athens	Dust	VOC	0	0	0
SÃ£o Paulo	Solvents	VOC	0.0511851	0.0150616	0.0361235
Karachi	Surface Transportation (Road, Rail, Other)	VOC	1.6494	1.51367	0.135729
Chengdu	Surface Transportation (Road, Rail, Other)	PM2_5	0.42075	0.295577	0.125173
Chengdu	Surface Transportation (Road, Rail, Other)	NH3	0.0219656	0.0111655	0.0108001
Chengdu	Surface Transportation (Road, Rail, Other)	NOx	7.98537	2.38932	5.59605
Cape Town	Solvents	PM2_5	0	0	0
Chengdu	Surface Transportation (Road, Rail, Other)	SOx	0.235457	0.0519572	0.1835
Cape Town	Solvents	NH3	0	0	0
Chengdu	Surface Transportation (Road, Rail, Other)	VOC	0.24531	0.0482274	0.197083
Cape Town	Solvents	NOx	0	0	0
Lisbon	Solvents	PM2_5	0	0	0
Lisbon	Solvents	NH3	0	0	0
Cape Town	Solvents	SOx	0	0	0
Lisbon	Solvents	NOx	0	0	0
Lisbon	Solvents	SOx	0	0	0
Cape Town	Solvents	VOC	0.0119237	0.0117552	0.000168497
Lisbon	Solvents	VOC	0.34406	0.0644599	0.2796
Johannesburg	Dust	PM2_5	7.6598	1.05233	6.60747
Lima	Surface Transportation (Road, Rail, Other)	PM2_5	1.28558	1.08057	0.205012
Johannesburg	Dust	NH3	0	0	0
Lima	Surface Transportation (Road, Rail, Other)	NH3	0.0175958	0.0147657	0.00283007
Johannesburg	Dust	NOx	0	0	0
Tel Aviv	Industrial combustion and processing	PM2_5	0.307779	0.0392856	0.268493
Abidjan	Waste disposal and handling	PM2_5	0.450716	0.437134	0.0135815
Tel Aviv	Industrial combustion and processing	NH3	0.0208857	0.00180277	0.0190829
Ciudad de MÃ©xico Metropolitan Region	Waste disposal and handling	PM2_5	1.91113	1.40474	0.506385
Abidjan	Waste disposal and handling	NH3	0.215463	0.202371	0.0130915
Johannesburg	Dust	SOx	0	0	0
Lima	Surface Transportation (Road, Rail, Other)	NOx	0.163215	0.127096	0.0361194
Amsterdam	Solvents	PM2_5	0	0	0
Tel Aviv	Industrial combustion and processing	NOx	0.0890186	0.00990995	0.0791086
Abidjan	Waste disposal and handling	NOx	0.0113603	0.00888811	0.00247223
Johannesburg	Dust	VOC	0	0	0
Phoenix	Soil NO$_x$	PM2_5	0	0	0
Amsterdam	Solvents	NH3	0	0	0
Lima	Surface Transportation (Road, Rail, Other)	SOx	5.62159	4.52666	1.09493
Dhaka	Dust	PM2_5	1.51334	3.39786e-09	1.51334
Ciudad de MÃ©xico Metropolitan Region	Waste disposal and handling	NH3	0.917346	0.602598	0.314748
Tel Aviv	Industrial combustion and processing	SOx	1.05007	0.0373629	1.01271
Abidjan	Waste disposal and handling	SOx	0.0141877	0.0126856	0.00150207
Phoenix	Soil NO$_x$	NH3	0	0	0
Buenos Aires	Energy transformation and extraction	PM2_5	0.082447	0.0325252	0.0499217
Amsterdam	Solvents	NOx	0	0	0
Tel Aviv	Industrial combustion and processing	VOC	0.10325	0.0123625	0.0908873
Abidjan	Waste disposal and handling	VOC	0.00457281	0.00429373	0.000279087
Lima	Surface Transportation (Road, Rail, Other)	VOC	0.0750274	0.0625615	0.0124659
BogotÃ¡	Surface Transportation (Road, Rail, Other)	PM2_5	0.648196	0.535247	0.112949
Buenos Aires	Energy transformation and extraction	NH3	0.0738431	0.0288617	0.0449814
Phoenix	Soil NO$_x$	NOx	0.00486107	0.00125046	0.00361061
Amsterdam	Solvents	SOx	0	0	0
Ciudad de MÃ©xico Metropolitan Region	Waste disposal and handling	NOx	0.334609	0.171515	0.163094
Tshwane	Biogenic VOC	PM2_5	0	0	0
BogotÃ¡	Surface Transportation (Road, Rail, Other)	NH3	0.035685	0.026344	0.00934097
Buenos Aires	Energy transformation and extraction	NOx	0.612139	0.221323	0.390816
Phoenix	Soil NO$_x$	SOx	0	0	0
Dhaka	Dust	NH3	0	0	0
Lagos	Waste disposal and handling	PM2_5	1.01721	0.95531	0.0619043
Amsterdam	Solvents	VOC	0.0654802	0.017976	0.0475042
Buenos Aires	Energy transformation and extraction	SOx	1.24886	0.261375	0.987482
BogotÃ¡	Surface Transportation (Road, Rail, Other)	NOx	3.28444	0.89573	2.38871
Tshwane	Biogenic VOC	NH3	0	0	0
Guangzhou	International shipping (including VOCs from oil tanker loading/leakage)	PM2_5	0.00290742	6.72663e-05	0.00284016
Lagos	Waste disposal and handling	NH3	0.521643	0.480341	0.0413019
Phoenix	Soil NO$_x$	VOC	0	0	0
Ciudad de MÃ©xico Metropolitan Region	Waste disposal and handling	SOx	0.248768	0.167184	0.0815838
SÃ£o Paulo	Surface Transportation (Road, Rail, Other)	PM2_5	0.606334	0.318123	0.288211
Oslo	Dust	PM2_5	0.0379227	0	0.0379227
Buenos Aires	Energy transformation and extraction	VOC	0.0783426	0.030331	0.0480116
BogotÃ¡	Surface Transportation (Road, Rail, Other)	SOx	0.293996	0.237461	0.0565349
Lagos	Waste disposal and handling	NOx	0.0450243	0.0378346	0.0071897
Tshwane	Biogenic VOC	NOx	0	0	0
Jaipur	Biomass burning	PM2_5	0.0557133	2.10926e-05	0.0556922
Guangzhou	International shipping (including VOCs from oil tanker loading/leakage)	NH3	0.000120563	1.49286e-06	0.00011907
BogotÃ¡	Soil NO$_x$	PM2_5	0	0	0
Oslo	Dust	NH3	0	0	0
SÃ£o Paulo	Surface Transportation (Road, Rail, Other)	NH3	0.0607037	0.0316398	0.0290639
Dhaka	Dust	NOx	0	0	0
BogotÃ¡	Surface Transportation (Road, Rail, Other)	VOC	0.176237	0.126355	0.0498824
Lagos	Waste disposal and handling	SOx	0.0184351	0.0150186	0.0034165
Tshwane	Biogenic VOC	SOx	0	0	0
Ciudad de MÃ©xico Metropolitan Region	Waste disposal and handling	VOC	0.0725751	0.0455271	0.027048
Jaipur	Biomass burning	NH3	0.00161313	7.71236e-07	0.00161235
Curitiba	Dust	PM2_5	0.0538253	0	0.0538253
Oslo	Dust	NOx	0	0	0
BogotÃ¡	Soil NO$_x$	NH3	0	0	0
Guangzhou	International shipping (including VOCs from oil tanker loading/leakage)	NOx	0.37219	0.00136639	0.370824
Rio de Janeiro	Solvents	PM2_5	0	0	0
Lagos	Waste disposal and handling	VOC	0.0621791	0.0570895	0.00508957
Jaipur	Biomass burning	NOx	0.0175435	2.24625e-06	0.0175412
SÃ£o Paulo	Surface Transportation (Road, Rail, Other)	NOx	2.3381	0.95486	1.38324
Curitiba	Dust	NH3	0	0	0
Tshwane	Biogenic VOC	VOC	0.128239	0.0137224	0.114517
Oslo	Dust	SOx	0	0	0
BogotÃ¡	Soil NO$_x$	NOx	0.83073	0.000531174	0.830199
Guangzhou	International shipping (including VOCs from oil tanker loading/leakage)	SOx	0.149899	0.00158709	0.148312
Jaipur	Biomass burning	SOx	0.00620147	2.21261e-07	0.00620125
New York City	Soil NO$_x$	PM2_5	0	0	0
Curitiba	Dust	NOx	0	0	0
Rio de Janeiro	Solvents	NH3	0	0	0
SÃ£o Paulo	Surface Transportation (Road, Rail, Other)	SOx	2.56084	1.21147	1.34937
Oslo	Dust	VOC	0	0	0
BogotÃ¡	Soil NO$_x$	SOx	0	0	0
Rio de Janeiro	Industrial combustion and processing	PM2_5	7.23408	3.38016	3.85392
Dhaka	Dust	SOx	0	0	0
Jaipur	Biomass burning	VOC	0.00137432	5.47034e-07	0.00137377
Guangzhou	International shipping (including VOCs from oil tanker loading/leakage)	VOC	0.00117657	3.19105e-06	0.00117338
New York City	Soil NO$_x$	NH3	0	0	0
Curitiba	Dust	SOx	0	0	0
BogotÃ¡	Soil NO$_x$	VOC	0	0	0
SÃ£o Paulo	Surface Transportation (Road, Rail, Other)	VOC	0.148248	0.0755192	0.0727287
New York City	Soil NO$_x$	NOx	0.044332	0.0028178	0.0415142
Curitiba	Dust	VOC	0	0	0
Rio de Janeiro	Solvents	NOx	0	0	0
Rio de Janeiro	Industrial combustion and processing	NH3	2.17953	0.998043	1.18149
Johannesburg	Soil NO$_x$	PM2_5	0	0	0
New York City	Soil NO$_x$	SOx	0	0	0
Dhaka	Dust	VOC	0	0	0
Rio de Janeiro	Solvents	SOx	0	0	0
Johannesburg	Soil NO$_x$	NH3	0	0	0
Rio de Janeiro	Industrial combustion and processing	NOx	1.60329	0.704679	0.898609
New York City	Soil NO$_x$	VOC	0	0	0
Johannesburg	Soil NO$_x$	NOx	0.077601	0.00683684	0.0707642
Rio de Janeiro	Solvents	VOC	0.0870955	0.0403814	0.0467141
Rio de Janeiro	Industrial combustion and processing	SOx	21.724	8.68654	13.0374
Johannesburg	Soil NO$_x$	SOx	0	0	0
Johannesburg	Surface Transportation (Road, Rail, Other)	PM2_5	0.327215	0.179747	0.147468
Johannesburg	Soil NO$_x$	VOC	0	0	0
Rio de Janeiro	Industrial combustion and processing	VOC	1.06253	0.492193	0.570336
Johannesburg	Surface Transportation (Road, Rail, Other)	NH3	0.0290527	0.0169644	0.0120883
Zhenjiang	Soil NO$_x$	PM2_5	0	0	0
Johannesburg	Surface Transportation (Road, Rail, Other)	NOx	0.239231	0.115572	0.123659
Zhenjiang	Soil NO$_x$	NH3	0	0	0
Johannesburg	Surface Transportation (Road, Rail, Other)	SOx	0.196661	0.0818429	0.114818
Zhenjiang	Soil NO$_x$	NOx	0.117715	0.0120638	0.105652
Johannesburg	Surface Transportation (Road, Rail, Other)	VOC	0.0289004	0.0159358	0.0129647
Zhenjiang	Soil NO$_x$	SOx	0	0	0
Zhenjiang	Soil NO$_x$	VOC	0	0	0
Milan	Waste disposal and handling	PM2_5	0.0271713	0.00990459	0.0172667
Milan	Waste disposal and handling	NH3	0.126347	0.0535958	0.0727508
Milan	Waste disposal and handling	NOx	0.0184185	0.00409403	0.0143245
Milan	Waste disposal and handling	SOx	0.00442799	0.000576373	0.00385162
Milan	Waste disposal and handling	VOC	0.0173516	0.00762019	0.00973145
Berlin	Soil NO$_x$	PM2_5	0	0	0
Berlin	Soil NO$_x$	NH3	0	0	0
Berlin	Soil NO$_x$	NOx	0.0762519	0.00469061	0.0715613
Berlin	Soil NO$_x$	SOx	0	0	0
Berlin	Soil NO$_x$	VOC	0	0	0
Dhaka	Biogenic VOC	PM2_5	0	0	0
Dhaka	Biogenic VOC	NH3	0	0	0
Lagos	Non-combustion agricultural sector	PM2_5	0	0	0
Lagos	Non-combustion agricultural sector	NH3	0.0516397	0.0210946	0.0305452
Lagos	Non-combustion agricultural sector	NOx	0.00314659	0.000485396	0.00266119
Dhaka	Biogenic VOC	NOx	0	0	0
Lagos	Non-combustion agricultural sector	SOx	0	0	0
Lagos	Non-combustion agricultural sector	VOC	0	0	0
Dhaka	Biogenic VOC	SOx	0	0	0
Chengdu	International shipping (including VOCs from oil tanker loading/leakage)	PM2_5	0.000511321	0	0.000511321
Chengdu	International shipping (including VOCs from oil tanker loading/leakage)	NH3	6.47825e-05	0	6.47825e-05
Dhaka	Biogenic VOC	VOC	0.137911	0.022278	0.115634
Chengdu	International shipping (including VOCs from oil tanker loading/leakage)	NOx	0.59863	0	0.59863
Chengdu	International shipping (including VOCs from oil tanker loading/leakage)	SOx	0.0252434	0	0.0252434
Chengdu	International shipping (including VOCs from oil tanker loading/leakage)	VOC	0.00864989	0	0.00864989
Wuhan	International shipping (including VOCs from oil tanker loading/leakage)	PM2_5	0.000181531	0	0.000181531
Wuhan	International shipping (including VOCs from oil tanker loading/leakage)	NH3	1.31953e-05	0	1.31953e-05
Wuhan	International shipping (including VOCs from oil tanker loading/leakage)	NOx	0.163989	0	0.163989
Wuhan	International shipping (including VOCs from oil tanker loading/leakage)	SOx	0.0093735	0	0.0093735
Wuhan	International shipping (including VOCs from oil tanker loading/leakage)	VOC	0.000944022	0	0.000944022
MontrÃ©al	Solvents	PM2_5	0	0	0
MontrÃ©al	Solvents	NH3	0	0	0
MontrÃ©al	Solvents	NOx	0	0	0
MontrÃ©al	Solvents	SOx	0	0	0
MontrÃ©al	Solvents	VOC	0.242466	0.139912	0.102554
Venice	Industrial combustion and processing	PM2_5	0.0174656	0.00207186	0.0153937
Venice	Industrial combustion and processing	NH3	0.0049764	0.000110202	0.00486619
Venice	Industrial combustion and processing	NOx	0.182298	0.0148505	0.167448
Venice	Industrial combustion and processing	SOx	0.367786	0.0176934	0.350093
Venice	Industrial combustion and processing	VOC	0.0118873	0.00114098	0.0107463
Dalian	Energy transformation and extraction	PM2_5	2.17374	1.49114	0.682599
Dalian	Energy transformation and extraction	NH3	0.0138601	0.00773696	0.00612315
Jakarta	Biogenic VOC	PM2_5	0	0	0
Jakarta	Biogenic VOC	NH3	0	0	0
Jakarta	Biogenic VOC	NOx	0	0	0
Dalian	Energy transformation and extraction	NOx	4.77695	2.65775	2.1192
Jakarta	Biogenic VOC	SOx	0	0	0
Jakarta	Biogenic VOC	VOC	0.701496	0.0882788	0.613217
Tshwane	Biomass burning	PM2_5	0.390663	0.0244855	0.366177
Dalian	Energy transformation and extraction	SOx	4.89582	0.504256	4.39156
Tshwane	Biomass burning	NH3	0.0288975	0.00135402	0.0275435
Tshwane	Biomass burning	NOx	0.118373	0.00152312	0.11685
Los Angeles	International shipping (including VOCs from oil tanker loading/leakage)	PM2_5	0.00757772	0.00175512	0.0058226
Toronto	Industrial combustion and processing	PM2_5	0.817812	0.497346	0.320466
Tshwane	Biomass burning	SOx	0.0377744	0.00142318	0.0363512
Dalian	Energy transformation and extraction	VOC	0.468626	0.328478	0.140148
Toronto	Industrial combustion and processing	NH3	0.293899	0.177947	0.115952
Los Angeles	International shipping (including VOCs from oil tanker loading/leakage)	NH3	0.000101993	2.08753e-05	8.11173e-05
Tshwane	Biomass burning	VOC	0.00367365	0.00015811	0.00351554
Toronto	Industrial combustion and processing	NOx	1.08636	0.571476	0.514882
Los Angeles	International shipping (including VOCs from oil tanker loading/leakage)	NOx	0.0396206	0.0069419	0.0326787
Toronto	Industrial combustion and processing	SOx	1.45745	0.400858	1.0566
Los Angeles	International shipping (including VOCs from oil tanker loading/leakage)	SOx	0.250106	0.0272838	0.222823
Toronto	Industrial combustion and processing	VOC	0.215682	0.13094	0.0847423
Curitiba	International shipping (including VOCs from oil tanker loading/leakage)	PM2_5	0.00216591	0.000134985	0.00203092
Los Angeles	International shipping (including VOCs from oil tanker loading/leakage)	VOC	0.000703911	0.000130186	0.000573725
Curitiba	International shipping (including VOCs from oil tanker loading/leakage)	NH3	0.000126562	4.23726e-06	0.000122324
Curitiba	International shipping (including VOCs from oil tanker loading/leakage)	NOx	0.139816	0.00223978	0.137577
Curitiba	International shipping (including VOCs from oil tanker loading/leakage)	SOx	0.105377	0.0056835	0.0996933
Curitiba	International shipping (including VOCs from oil tanker loading/leakage)	VOC	0.000172356	3.96664e-06	0.00016839
Rio de Janeiro	Biogenic VOC	PM2_5	0	0	0
Rio de Janeiro	Biogenic VOC	NH3	0	0	0
Wuhan	Biogenic VOC	PM2_5	0	0	0
Heidelberg	Residential, commercial, and other	PM2_5	0.253503	0.0364783	0.217025
Rio de Janeiro	Biogenic VOC	NOx	0	0	0
Heidelberg	Residential, commercial, and other	NH3	0.0123516	0.000633728	0.0117178
Wuhan	Biogenic VOC	NH3	0	0	0
Bangkok	Energy transformation and extraction	PM2_5	1.40812	0.59343	0.814693
Heidelberg	Residential, commercial, and other	NOx	0.143544	0.0134056	0.130138
Bangkok	Energy transformation and extraction	NH3	0.889076	0.39908	0.489996
Rio de Janeiro	Biogenic VOC	SOx	0	0	0
Heidelberg	Residential, commercial, and other	SOx	0.229047	0.00559376	0.223453
Wuhan	Biogenic VOC	NOx	0	0	0
Bangkok	Energy transformation and extraction	NOx	0.590535	0.184031	0.406504
Heidelberg	Residential, commercial, and other	VOC	0.00991805	0.000870403	0.00904765
Wuhan	Biogenic VOC	SOx	0	0	0
Rio de Janeiro	Biogenic VOC	VOC	0.55422	0.0282423	0.525977
Bangkok	Energy transformation and extraction	SOx	5.76071	0.933861	4.82685
Bangkok	Energy transformation and extraction	VOC	3.65444	1.61301	2.04143
Wuhan	Biogenic VOC	VOC	0.205081	0.01648	0.188601
New Orleans	Surface Transportation (Road, Rail, Other)	PM2_5	0.0376196	0.0178776	0.019742
New Orleans	Surface Transportation (Road, Rail, Other)	NH3	0.00999828	0.00411958	0.00587869
New Orleans	Surface Transportation (Road, Rail, Other)	NOx	0.122824	0.0295584	0.0932657
New Orleans	Surface Transportation (Road, Rail, Other)	SOx	0.0120682	0.000745109	0.0113231
New Orleans	Surface Transportation (Road, Rail, Other)	VOC	0.0856274	0.0334644	0.052163
Philadelphia	Surface Transportation (Road, Rail, Other)	PM2_5	0.0882819	0.0337378	0.0545442
Philadelphia	Surface Transportation (Road, Rail, Other)	NH3	0.0260274	0.0072865	0.0187409
Philadelphia	Surface Transportation (Road, Rail, Other)	NOx	1.03341	0.24791	0.785495
Philadelphia	Surface Transportation (Road, Rail, Other)	SOx	0.0377048	0.00382194	0.0338828
Philadelphia	Surface Transportation (Road, Rail, Other)	VOC	0.0499303	0.0168459	0.0330844
BogotÃ¡	Solvents	PM2_5	0	0	0
Auckland	Dust	PM2_5	0.0184967	0	0.0184967
BogotÃ¡	Solvents	NH3	0	0	0
Qingdao	Non-combustion agricultural sector	PM2_5	0	0	0
Auckland	Dust	NH3	0	0	0
BogotÃ¡	Solvents	NOx	0	0	0
Auckland	Dust	NOx	0	0	0
BogotÃ¡	Solvents	SOx	0	0	0
Qingdao	Non-combustion agricultural sector	NH3	1.69676	0.501514	1.19525
Ho Chi Minh City	Non-combustion agricultural sector	PM2_5	0	0	0
Auckland	Dust	SOx	0	0	0
BogotÃ¡	Solvents	VOC	0.02824	0.0171197	0.0111204
Qingdao	Non-combustion agricultural sector	NOx	0.195575	0.0253462	0.170229
Ho Chi Minh City	Non-combustion agricultural sector	NH3	0.474385	0.208491	0.265894
Auckland	Dust	VOC	0	0	0
Qingdao	Non-combustion agricultural sector	SOx	0	0	0
Ho Chi Minh City	Non-combustion agricultural sector	NOx	0.0790558	0.0244961	0.0545597
Qingdao	Non-combustion agricultural sector	VOC	0	0	0
Ho Chi Minh City	Non-combustion agricultural sector	SOx	0	0	0
Moscow	Dust	PM2_5	0.213756	0	0.213756
Ho Chi Minh City	Non-combustion agricultural sector	VOC	0	0	0
Moscow	Dust	NH3	0	0	0
Moscow	Dust	NOx	0	0	0
Moscow	Dust	SOx	0	0	0
Moscow	Dust	VOC	0	0	0
Dar es Salaam	Industrial combustion and processing	PM2_5	2.70898	2.50932	0.199661
Singapore	Surface Transportation (Road, Rail, Other)	PM2_5	7.87087	6.85129	1.01957
Dar es Salaam	Industrial combustion and processing	NH3	0.00487622	0.00399724	0.000878978
Singapore	Surface Transportation (Road, Rail, Other)	NH3	0.326231	0.274729	0.0515019
Seoul	International shipping (including VOCs from oil tanker loading/leakage)	PM2_5	0.00344044	0.0017476	0.00169283
Dar es Salaam	Industrial combustion and processing	NOx	0.32479	0.298634	0.0261565
Singapore	Surface Transportation (Road, Rail, Other)	NOx	3.53951	2.91607	0.623439
Seoul	International shipping (including VOCs from oil tanker loading/leakage)	NH3	9.63498e-05	4.13176e-05	5.50321e-05
Dar es Salaam	Industrial combustion and processing	SOx	0.283149	0.244004	0.0391442
Singapore	Surface Transportation (Road, Rail, Other)	SOx	3.63271	2.55859	1.07412
Seoul	International shipping (including VOCs from oil tanker loading/leakage)	NOx	0.0470344	0.010013	0.0370214
Dar es Salaam	Industrial combustion and processing	VOC	0.291084	0.269164	0.0219196
Vancouver	Soil NO$_x$	PM2_5	0	0	0
Singapore	Surface Transportation (Road, Rail, Other)	VOC	3.68047	2.81926	0.861211
Seoul	International shipping (including VOCs from oil tanker loading/leakage)	SOx	0.078815	0.0112179	0.0675972
Vancouver	Soil NO$_x$	NH3	0	0	0
Seoul	International shipping (including VOCs from oil tanker loading/leakage)	VOC	0.00134695	6.66422e-05	0.0012803
Vancouver	Soil NO$_x$	NOx	0.00501214	0.000168281	0.00484386
Vancouver	Soil NO$_x$	SOx	0	0	0
Vancouver	Soil NO$_x$	VOC	0	0	0
Warsaw	Surface Transportation (Road, Rail, Other)	PM2_5	0.12864	0.0496091	0.0790312
Warsaw	Surface Transportation (Road, Rail, Other)	NH3	0.00789972	0.000804935	0.00709478
Warsaw	Surface Transportation (Road, Rail, Other)	NOx	0.55281	0.119998	0.432812
Warsaw	Surface Transportation (Road, Rail, Other)	SOx	0.0111499	0.000362879	0.010787
Warsaw	Surface Transportation (Road, Rail, Other)	VOC	0.0371848	0.0139264	0.0232585
Stockholm	Non-combustion agricultural sector	PM2_5	0	0	0
Stockholm	Non-combustion agricultural sector	NH3	0.134552	0.000249187	0.134303
Stockholm	Non-combustion agricultural sector	NOx	0.0160175	1.88779e-05	0.0159986
Boston	Energy transformation and extraction	PM2_5	0.102926	0.0633433	0.0395831
Stockholm	Non-combustion agricultural sector	SOx	0	0	0
Boston	Energy transformation and extraction	NH3	0.0338955	0.0198769	0.0140186
MedellÃ­n	Non-combustion agricultural sector	PM2_5	0	0	0
Seoul	Solvents	PM2_5	0	0	0
Stockholm	Non-combustion agricultural sector	VOC	0	0	0
Boston	Energy transformation and extraction	NOx	0.423749	0.179303	0.244446
MedellÃ­n	Non-combustion agricultural sector	NH3	0.350686	0.0264839	0.324202
Seoul	Solvents	NH3	0	0	0
Boston	Energy transformation and extraction	SOx	1.59522	0.507821	1.0874
MedellÃ­n	Non-combustion agricultural sector	NOx	0.0525437	0.000436061	0.0521076
Seoul	Solvents	NOx	0	0	0
Boston	Energy transformation and extraction	VOC	0.0239248	0.0113588	0.012566
MedellÃ­n	Non-combustion agricultural sector	SOx	0	0	0
Seoul	Solvents	SOx	0	0	0
MedellÃ­n	Non-combustion agricultural sector	VOC	0	0	0
Seoul	Solvents	VOC	0.698103	0.0959946	0.602109
Milan	Surface Transportation (Road, Rail, Other)	PM2_5	0.199629	0.0664657	0.133164
Milan	Surface Transportation (Road, Rail, Other)	NH3	0.0358541	0.0105038	0.0253503
Milan	Surface Transportation (Road, Rail, Other)	NOx	1.90971	0.476956	1.43275
Fuzhou	Surface Transportation (Road, Rail, Other)	PM2_5	0.0537968	0.0162348	0.037562
Milan	Surface Transportation (Road, Rail, Other)	SOx	0.248825	0.0314641	0.217361
Milan	Surface Transportation (Road, Rail, Other)	VOC	0.102041	0.0353878	0.0666536
Fuzhou	Surface Transportation (Road, Rail, Other)	NH3	0.0036801	0.000669381	0.00301072
Hong Kong	Biomass burning	PM2_5	0.037011	0.00770197	0.0293091
Fuzhou	Surface Transportation (Road, Rail, Other)	NOx	1.5136	0.159978	1.35362
Hong Kong	Biomass burning	NH3	0.00503402	0.000588118	0.0044459
Hong Kong	Biomass burning	NOx	0.0338021	0.00081587	0.0329862
Warsaw	International shipping (including VOCs from oil tanker loading/leakage)	PM2_5	0.00466664	0	0.00466664
Hong Kong	Biomass burning	SOx	0.00257431	0.000167785	0.00240653
Fuzhou	Surface Transportation (Road, Rail, Other)	SOx	0.0583113	0.00531748	0.0529938
Warsaw	International shipping (including VOCs from oil tanker loading/leakage)	NH3	0.000185867	0	0.000185867
Hong Kong	Biomass burning	VOC	0.00290805	0.000193965	0.00271408
Warsaw	International shipping (including VOCs from oil tanker loading/leakage)	NOx	0.215079	0	0.215079
Fuzhou	Surface Transportation (Road, Rail, Other)	VOC	0.0265382	0.00233364	0.0242045
Warsaw	International shipping (including VOCs from oil tanker loading/leakage)	SOx	0.110197	0	0.110197
Johannesburg	Residential, commercial, and other	PM2_5	3.49741	2.2947	1.20271
Warsaw	International shipping (including VOCs from oil tanker loading/leakage)	VOC	0.00126454	0	0.00126454
Johannesburg	Residential, commercial, and other	NH3	0.371003	0.225379	0.145624
Johannesburg	Residential, commercial, and other	NOx	0.114291	0.0718768	0.0424139
Johannesburg	Residential, commercial, and other	SOx	2.99025	1.63897	1.35127
Johannesburg	Residential, commercial, and other	VOC	0.0570648	0.0340816	0.0229832
New York City	Biomass burning	PM2_5	0.0347661	9.9351e-05	0.0346667
New York City	Biomass burning	NH3	0.00446528	3.68812e-06	0.00446159
New York City	Biomass burning	NOx	0.0183345	8.21524e-06	0.0183262
New York City	Biomass burning	SOx	0.0041339	2.66861e-06	0.00413123
New York City	Biomass burning	VOC	0.00111934	1.31682e-06	0.00111802
Miami	Biogenic VOC	PM2_5	0	0	0
Miami	Biogenic VOC	NH3	0	0	0
Miami	Biogenic VOC	NOx	0	0	0
Miami	Biogenic VOC	SOx	0	0	0
Guadalajara	Soil NO$_x$	PM2_5	0	0	0
Miami	Biogenic VOC	VOC	0.275221	0.0033752	0.271846
Guadalajara	Soil NO$_x$	NH3	0	0	0
Guadalajara	Soil NO$_x$	NOx	0.0851546	0.0110871	0.0740674
MedellÃ­n	Industrial combustion and processing	PM2_5	0.798186	0.596939	0.201246
Guadalajara	Soil NO$_x$	SOx	0	0	0
MedellÃ­n	Industrial combustion and processing	NH3	0.213288	0.153563	0.0597256
Bengaluru	Solvents	PM2_5	0	0	0
Guadalajara	Soil NO$_x$	VOC	0	0	0
MedellÃ­n	Industrial combustion and processing	NOx	0.573827	0.284922	0.288906
Bengaluru	Solvents	NH3	0	0	0
MedellÃ­n	Industrial combustion and processing	SOx	7.15017	5.02066	2.12951
Bengaluru	Solvents	NOx	0	0	0
MedellÃ­n	Industrial combustion and processing	VOC	0.0954216	0.0686029	0.0268187
Bengaluru	Solvents	SOx	0	0	0
BogotÃ¡	Biogenic VOC	PM2_5	0	0	0
Bengaluru	Solvents	VOC	0.0149788	0.00718868	0.00779012
BogotÃ¡	Biogenic VOC	NH3	0	0	0
BogotÃ¡	Biogenic VOC	NOx	0	0	0
BogotÃ¡	Biogenic VOC	SOx	0	0	0
BogotÃ¡	Biogenic VOC	VOC	0.956882	0.0108744	0.946007
Moscow	Biomass burning	PM2_5	0.0488761	0.000851668	0.0480244
Jaipur	Non-combustion agricultural sector	PM2_5	0	0	0
Jaipur	Non-combustion agricultural sector	NH3	0.814496	0.292229	0.522267
Moscow	Biomass burning	NH3	0.00457082	2.1493e-05	0.00454933
Jaipur	Non-combustion agricultural sector	NOx	0.251646	0.0803243	0.171322
Moscow	Biomass burning	NOx	0.00561336	3.53772e-05	0.00557798
Jaipur	Non-combustion agricultural sector	SOx	0	0	0
Jaipur	Non-combustion agricultural sector	VOC	0	0	0
Moscow	Biomass burning	SOx	0.00542019	2.5517e-05	0.00539467
Moscow	Biomass burning	VOC	0.00131104	8.19268e-06	0.00130285
Tokyo	Non-combustion agricultural sector	PM2_5	0	0	0
Beijing	Waste disposal and handling	PM2_5	0.991768	0.482981	0.508787
Beijing	Waste disposal and handling	NH3	0.491664	0.168644	0.32302
Boston	Non-combustion agricultural sector	PM2_5	0	0	0
Beijing	Waste disposal and handling	NOx	0.338463	0.0981815	0.240281
SÃ£o Paulo	International shipping (including VOCs from oil tanker loading/leakage)	PM2_5	0.0132699	0.00358577	0.00968417
Boston	Non-combustion agricultural sector	NH3	0.258579	0.00104365	0.257535
SÃ£o Paulo	International shipping (including VOCs from oil tanker loading/leakage)	NH3	0.000461621	0.000102032	0.000359589
Boston	Non-combustion agricultural sector	NOx	0.00112212	1.45914e-07	0.00112198
Beijing	Waste disposal and handling	SOx	0.100595	0.0192048	0.08139
Boston	Non-combustion agricultural sector	SOx	0	0	0
SÃ£o Paulo	International shipping (including VOCs from oil tanker loading/leakage)	NOx	0.317402	0.0516667	0.265736
Boston	Non-combustion agricultural sector	VOC	0	0	0
Beijing	Waste disposal and handling	VOC	0.0118142	0.00304032	0.00877392
SÃ£o Paulo	International shipping (including VOCs from oil tanker loading/leakage)	SOx	0.607756	0.143326	0.46443
Fuzhou	Biogenic VOC	PM2_5	0	0	0
SÃ£o Paulo	International shipping (including VOCs from oil tanker loading/leakage)	VOC	0.00095771	0.000164003	0.000793707
Fuzhou	Biogenic VOC	NH3	0	0	0
MedellÃ­n	International shipping (including VOCs from oil tanker loading/leakage)	PM2_5	0.000836083	0	0.000836083
MontrÃ©al	Soil NO$_x$	PM2_5	0	0	0
MedellÃ­n	International shipping (including VOCs from oil tanker loading/leakage)	NH3	0.000125181	0	0.000125181
Fuzhou	Biogenic VOC	NOx	0	0	0
MontrÃ©al	Soil NO$_x$	NH3	0	0	0
MedellÃ­n	International shipping (including VOCs from oil tanker loading/leakage)	NOx	0.564217	0	0.564217
MontrÃ©al	Soil NO$_x$	NOx	0.0374575	0.00125509	0.0362024
MedellÃ­n	International shipping (including VOCs from oil tanker loading/leakage)	SOx	0.0423967	0	0.0423967
MontrÃ©al	Soil NO$_x$	SOx	0	0	0
Fuzhou	Biogenic VOC	SOx	0	0	0
MedellÃ­n	International shipping (including VOCs from oil tanker loading/leakage)	VOC	0.00281857	0	0.00281857
Lagos	Industrial combustion and processing	PM2_5	1.24716	1.11729	0.129874
MontrÃ©al	Soil NO$_x$	VOC	0	0	0
Karachi	Industrial combustion and processing	PM2_5	1.38772	1.31332	0.0744007
Phoenix	International shipping (including VOCs from oil tanker loading/leakage)	PM2_5	0.00159973	0	0.00159973
Singapore	Dust	PM2_5	0.00938623	0	0.00938623
Lagos	Industrial combustion and processing	NH3	0.148784	0.131814	0.0169703
Vancouver	Surface Transportation (Road, Rail, Other)	PM2_5	0.0655336	0.0344527	0.0310809
Karachi	Industrial combustion and processing	NH3	0.272067	0.247382	0.0246856
Fuzhou	Biogenic VOC	VOC	0.238322	0.0447478	0.193574
Phoenix	International shipping (including VOCs from oil tanker loading/leakage)	NH3	1.38447e-05	0	1.38447e-05
Singapore	Dust	NH3	0	0	0
Lagos	Industrial combustion and processing	NOx	0.123371	0.105322	0.0180493
Dar es Salaam	International shipping (including VOCs from oil tanker loading/leakage)	PM2_5	0.00235936	8.9796e-05	0.00226956
Vancouver	Surface Transportation (Road, Rail, Other)	NH3	0.0395301	0.0203504	0.0191797
Karachi	Industrial combustion and processing	NOx	0.373687	0.307359	0.0663286
Singapore	Dust	NOx	0	0	0
Phoenix	International shipping (including VOCs from oil tanker loading/leakage)	NOx	0.00310566	0	0.00310566
Lagos	Industrial combustion and processing	SOx	0.137478	0.0711879	0.0662897
Vancouver	Surface Transportation (Road, Rail, Other)	NOx	0.176611	0.0711794	0.105431
Zhenjiang	International shipping (including VOCs from oil tanker loading/leakage)	PM2_5	0.000891085	0	0.000891085
Dar es Salaam	International shipping (including VOCs from oil tanker loading/leakage)	NH3	4.2445e-05	1.1175e-06	4.13275e-05
Athens	International shipping (including VOCs from oil tanker loading/leakage)	PM2_5	0.0219462	0.00318608	0.0187601
Karachi	Industrial combustion and processing	SOx	5.10453	3.53276	1.57177
Singapore	Dust	SOx	0	0	0
Lagos	Industrial combustion and processing	VOC	0.175746	0.155944	0.0198019
Phoenix	International shipping (including VOCs from oil tanker loading/leakage)	SOx	0.0781953	0	0.0781953
Vancouver	Surface Transportation (Road, Rail, Other)	SOx	0.01513	0.00218069	0.0129493
Athens	International shipping (including VOCs from oil tanker loading/leakage)	NH3	0.000843071	0.000106976	0.000736094
Zhenjiang	International shipping (including VOCs from oil tanker loading/leakage)	NH3	2.9577e-05	0	2.9577e-05
Dar es Salaam	International shipping (including VOCs from oil tanker loading/leakage)	NOx	0.0394002	0.000757046	0.0386431
Karachi	Industrial combustion and processing	VOC	0.299918	0.275932	0.0239865
Ciudad de MÃ©xico	Dust	PM2_5	0.192886	0	0.192886
Lima	Non-combustion agricultural sector	PM2_5	0	0	0
Singapore	Dust	VOC	0	0	0
Vancouver	Surface Transportation (Road, Rail, Other)	VOC	0.0139787	0.0059825	0.00799618
Phoenix	International shipping (including VOCs from oil tanker loading/leakage)	VOC	0.000583414	0	0.000583414
Athens	International shipping (including VOCs from oil tanker loading/leakage)	NOx	0.13722	0.0125656	0.124654
Tshwane	International shipping (including VOCs from oil tanker loading/leakage)	PM2_5	0.000843643	0	0.000843643
Oslo	International shipping (including VOCs from oil tanker loading/leakage)	PM2_5	0.00313867	2.21029e-06	0.00313646
Dar es Salaam	International shipping (including VOCs from oil tanker loading/leakage)	SOx	0.105442	0.00102815	0.104413
Oslo	Non-combustion agricultural sector	PM2_5	0	0	0
Zhenjiang	International shipping (including VOCs from oil tanker loading/leakage)	NOx	0.0999544	0	0.0999544
Ciudad de MÃ©xico	Dust	NH3	0	0	0
Seattle	Biogenic VOC	PM2_5	0	0	0
Lima	Non-combustion agricultural sector	NH3	0.407683	0.0846607	0.323022
Athens	International shipping (including VOCs from oil tanker loading/leakage)	SOx	0.348868	0.00665913	0.342209
Oslo	International shipping (including VOCs from oil tanker loading/leakage)	NH3	0.000165459	7.51819e-08	0.000165383
Oslo	Non-combustion agricultural sector	NH3	0.105309	0.000497104	0.104812
Tshwane	International shipping (including VOCs from oil tanker loading/leakage)	NH3	3.73175e-05	0	3.73175e-05
Austin	Dust	PM2_5	0.80683	0.0299129	0.776917
Ciudad de MÃ©xico	Dust	NOx	0	0	0
Dar es Salaam	International shipping (including VOCs from oil tanker loading/leakage)	VOC	0.00321462	1.32803e-05	0.00320134
Zhenjiang	International shipping (including VOCs from oil tanker loading/leakage)	SOx	0.0461673	0	0.0461673
Seattle	Biogenic VOC	NH3	0	0	0
Quezon City	Surface Transportation (Road, Rail, Other)	PM2_5	1.13682	0.419895	0.716925
Nairobi	International shipping (including VOCs from oil tanker loading/leakage)	PM2_5	0.000519984	0	0.000519984
Athens	International shipping (including VOCs from oil tanker loading/leakage)	VOC	0.00994789	0.000614031	0.00933386
Karachi	Biogenic VOC	PM2_5	0	0	0
Oslo	International shipping (including VOCs from oil tanker loading/leakage)	NOx	0.193892	4.63088e-05	0.193845
Oslo	Non-combustion agricultural sector	NOx	0.00885373	3.80796e-05	0.00881565
Lima	Non-combustion agricultural sector	NOx	0.00161791	0.000155108	0.0014628
Lagos	Surface Transportation (Road, Rail, Other)	PM2_5	0.108092	0.103523	0.00456887
Ciudad de MÃ©xico	Dust	SOx	0	0	0
Seattle	Biogenic VOC	NOx	0	0	0
Tshwane	International shipping (including VOCs from oil tanker loading/leakage)	NOx	0.022186	0	0.022186
Austin	Dust	NH3	0	0	0
Quezon City	Surface Transportation (Road, Rail, Other)	NH3	0.0136586	0.00519489	0.00846372
Zhenjiang	International shipping (including VOCs from oil tanker loading/leakage)	VOC	0.000579336	0	0.000579336
Madrid	Energy transformation and extraction	PM2_5	0.0206613	0.00736299	0.0132983
Nairobi	International shipping (including VOCs from oil tanker loading/leakage)	NH3	1.84289e-05	0	1.84289e-05
BogotÃ¡	Residential, commercial, and other	PM2_5	0.994625	0.644366	0.350259
Karachi	Biogenic VOC	NH3	0	0	0
Oslo	International shipping (including VOCs from oil tanker loading/leakage)	SOx	0.0821437	2.76487e-05	0.0821161
Oslo	Non-combustion agricultural sector	SOx	0	0	0
Lagos	Surface Transportation (Road, Rail, Other)	NH3	0.00079059	0.000740076	5.05146e-05
Seattle	Biogenic VOC	SOx	0	0	0
Ciudad de MÃ©xico	Dust	VOC	0	0	0
Quezon City	Surface Transportation (Road, Rail, Other)	NOx	0.538628	0.193662	0.344966
Austin	Dust	NOx	0	0	0
Tshwane	International shipping (including VOCs from oil tanker loading/leakage)	SOx	0.0422977	0	0.0422977
Madrid	Energy transformation and extraction	NH3	0.00105156	0.000388106	0.000663459
Nairobi	International shipping (including VOCs from oil tanker loading/leakage)	NOx	0.00674893	0	0.00674893
Shanghai	Non-combustion agricultural sector	PM2_5	0	0	0
Lima	Non-combustion agricultural sector	SOx	0	0	0
BogotÃ¡	Residential, commercial, and other	NH3	0.268534	0.142975	0.125558
Karachi	Biogenic VOC	NOx	0	0	0
Oslo	International shipping (including VOCs from oil tanker loading/leakage)	VOC	0.00224229	3.18443e-07	0.00224197
Oslo	Non-combustion agricultural sector	VOC	0	0	0
Lagos	Surface Transportation (Road, Rail, Other)	NOx	0.29633	0.275405	0.0209256
Seattle	Biogenic VOC	VOC	0.00568651	0.000386438	0.00530007
Madrid	Energy transformation and extraction	NOx	0.0996031	0.0180549	0.0815482
Quezon City	Surface Transportation (Road, Rail, Other)	SOx	0.917445	0.233856	0.683588
Nairobi	International shipping (including VOCs from oil tanker loading/leakage)	SOx	0.026664	0	0.026664
Austin	Dust	SOx	0	0	0
Tshwane	International shipping (including VOCs from oil tanker loading/leakage)	VOC	0.000166855	0	0.000166855
BogotÃ¡	Residential, commercial, and other	NOx	0.362509	0.0850344	0.277475
Karachi	Biogenic VOC	SOx	0	0	0
Lima	Non-combustion agricultural sector	VOC	0	0	0
Lagos	Surface Transportation (Road, Rail, Other)	SOx	0.0592303	0.0510855	0.00814482
Quezon City	Surface Transportation (Road, Rail, Other)	VOC	0.402165	0.148128	0.254037
Madrid	Energy transformation and extraction	SOx	0.70612	0.135901	0.570219
Nairobi	International shipping (including VOCs from oil tanker loading/leakage)	VOC	5.73672e-05	0	5.73672e-05
Shanghai	Non-combustion agricultural sector	NH3	0.537582	0.26708	0.270502
Austin	Dust	VOC	0	0	0
BogotÃ¡	Residential, commercial, and other	SOx	0.938713	0.61064	0.328074
Moscow	Solvents	PM2_5	0	0	0
Karachi	Biogenic VOC	VOC	0.19814	0.0387716	0.159368
Lagos	Surface Transportation (Road, Rail, Other)	VOC	0.550155	0.537531	0.0126242
Madrid	Energy transformation and extraction	VOC	0.0179069	0.00773544	0.0101715
BogotÃ¡	Residential, commercial, and other	VOC	0.0397661	0.0184086	0.0213575
Moscow	Solvents	NH3	0	0	0
Shanghai	Non-combustion agricultural sector	NOx	0.0392019	0.00690379	0.0322982
Wuhan	Solvents	PM2_5	0	0	0
Heidelberg	Surface Transportation (Road, Rail, Other)	PM2_5	0.069079	0.00867907	0.0603999
Heidelberg	Surface Transportation (Road, Rail, Other)	NH3	0.0234326	0.00309144	0.0203411
Moscow	Solvents	NOx	0	0	0
Wuhan	Solvents	NH3	0	0	0
Shanghai	Non-combustion agricultural sector	SOx	0	0	0
Heidelberg	Surface Transportation (Road, Rail, Other)	NOx	0.735807	0.0560833	0.679723
Moscow	Solvents	SOx	0	0	0
Heidelberg	Surface Transportation (Road, Rail, Other)	SOx	0.00998345	6.91662e-05	0.00991429
Wuhan	Solvents	NOx	0	0	0
Shanghai	Non-combustion agricultural sector	VOC	0	0	0
Heidelberg	Surface Transportation (Road, Rail, Other)	VOC	0.0130469	0.00159852	0.0114484
Moscow	Solvents	VOC	0.020946	0.0129477	0.00799823
Wuhan	Solvents	SOx	0	0	0
Wuhan	Solvents	VOC	0.619802	0.432643	0.187159
Kolkata	Biogenic VOC	PM2_5	0	0	0
New York City	Dust	PM2_5	0.0231334	0	0.0231334
Kolkata	Biogenic VOC	NH3	0	0	0
New York City	Dust	NH3	0	0	0
Kolkata	Biogenic VOC	NOx	0	0	0
New York City	Dust	NOx	0	0	0
Accra	Dust	PM2_5	0.756378	0	0.756378
Kolkata	Biogenic VOC	SOx	0	0	0
New York City	Dust	SOx	0	0	0
Accra	Dust	NH3	0	0	0
Kolkata	Biogenic VOC	VOC	0.258905	0.0159049	0.243
New York City	Dust	VOC	0	0	0
Accra	Dust	NOx	0	0	0
Accra	Dust	SOx	0	0	0
Nanjing	Soil NO$_x$	PM2_5	0	0	0
Accra	Dust	VOC	0	0	0
Nanjing	Soil NO$_x$	NH3	0	0	0
Nanjing	Soil NO$_x$	NOx	0.160851	0.0187899	0.142061
Lisbon	Non-combustion agricultural sector	PM2_5	0	0	0
Lisbon	Non-combustion agricultural sector	NH3	0.158735	0.00153161	0.157203
Nanjing	Soil NO$_x$	SOx	0	0	0
Lisbon	Non-combustion agricultural sector	NOx	0.00366023	2.97767e-05	0.00363046
Jaipur	Biogenic VOC	PM2_5	0	0	0
Lisbon	Non-combustion agricultural sector	SOx	0	0	0
Nanjing	Soil NO$_x$	VOC	0	0	0
Jaipur	Biogenic VOC	NH3	0	0	0
Addis Ababa	Residential, commercial, and other	PM2_5	13.8444	5.58058	8.26378
Lisbon	Non-combustion agricultural sector	VOC	0	0	0
Jaipur	Biogenic VOC	NOx	0	0	0
Addis Ababa	Residential, commercial, and other	NH3	1.09449	0.257172	0.837316
Jaipur	Biogenic VOC	SOx	0	0	0
Addis Ababa	Residential, commercial, and other	NOx	0.620462	0.0802069	0.540256
Addis Ababa	Residential, commercial, and other	SOx	0.804781	0.235452	0.569329
Jaipur	Biogenic VOC	VOC	0.0713567	0.00224288	0.0691138
Addis Ababa	Residential, commercial, and other	VOC	0.150414	0.0304638	0.11995
Dalian	Dust	PM2_5	1.15803	1.47712e-07	1.15803
Dalian	Dust	NH3	0	0	0
Washington, DC	Soil NO$_x$	PM2_5	0	0	0
Washington, DC	Soil NO$_x$	NH3	0	0	0
New Orleans	Biogenic VOC	PM2_5	0	0	0
Dalian	Dust	NOx	0	0	0
Washington, DC	Soil NO$_x$	NOx	0.0925681	0.00255309	0.090015
New Orleans	Biogenic VOC	NH3	0	0	0
Washington, DC	Soil NO$_x$	SOx	0	0	0
New Orleans	Biogenic VOC	NOx	0	0	0
Johannesburg	Solvents	PM2_5	0	0	0
Paris	Residential, commercial, and other	PM2_5	0.496271	0.1957	0.300572
Washington, DC	Soil NO$_x$	VOC	0	0	0
New Orleans	Biogenic VOC	SOx	0	0	0
Johannesburg	Solvents	NH3	0	0	0
Paris	Residential, commercial, and other	NH3	0.0298275	0.00926304	0.0205645
Dalian	Dust	SOx	0	0	0
New Orleans	Biogenic VOC	VOC	0.745496	0.0399016	0.705595
Johannesburg	Solvents	NOx	0	0	0
Chennai	Non-combustion agricultural sector	PM2_5	0	0	0
Paris	Residential, commercial, and other	NOx	0.805917	0.381629	0.424288
Paris	International shipping (including VOCs from oil tanker loading/leakage)	PM2_5	0.00599581	1.08094e-05	0.005985
Paris	Residential, commercial, and other	SOx	0.329041	0.0900784	0.238962
Johannesburg	Solvents	SOx	0	0	0
Chennai	Non-combustion agricultural sector	NH3	1.99377	0.0872122	1.90656
Paris	International shipping (including VOCs from oil tanker loading/leakage)	NH3	0.000216599	2.30618e-07	0.000216368
Chennai	Non-combustion agricultural sector	NOx	0.223558	0.00738803	0.21617
Paris	Residential, commercial, and other	VOC	0.026129	0.0105113	0.0156177
New Orleans	Soil NO$_x$	PM2_5	0	0	0
Paris	International shipping (including VOCs from oil tanker loading/leakage)	NOx	0.229112	0.00015965	0.228952
Johannesburg	Solvents	VOC	0.00406404	0.00225581	0.00180823
Abidjan	Soil NO$_x$	PM2_5	0	0	0
Dalian	Dust	VOC	0	0	0
Shenzhen	Non-combustion agricultural sector	PM2_5	0	0	0
Chennai	Non-combustion agricultural sector	SOx	0	0	0
New Orleans	Soil NO$_x$	NH3	0	0	0
Paris	International shipping (including VOCs from oil tanker loading/leakage)	SOx	0.175245	5.66605e-05	0.175189
Abidjan	Soil NO$_x$	NH3	0	0	0
Tokyo	Solvents	PM2_5	0	0	0
Chennai	Non-combustion agricultural sector	VOC	0	0	0
New Orleans	Soil NO$_x$	NOx	0.0248052	0.000526237	0.0242789
Shenzhen	Non-combustion agricultural sector	NH3	0.595662	0.167935	0.427727
Paris	International shipping (including VOCs from oil tanker loading/leakage)	VOC	0.000760589	6.16341e-07	0.000759973
MedellÃ­n	Biomass burning	PM2_5	0.0305661	0.00454049	0.0260257
Buenos Aires	Waste disposal and handling	PM2_5	0.975008	0.564356	0.410652
Abidjan	Soil NO$_x$	NOx	0.0141681	0.00101344	0.0131547
Istanbul	Industrial combustion and processing	PM2_5	0.229415	0.217432	0.0119837
Dalian	Non-combustion agricultural sector	PM2_5	0	0	0
New Orleans	Soil NO$_x$	SOx	0	0	0
Shenzhen	Non-combustion agricultural sector	NOx	0.0813442	0.00677275	0.0745715
MedellÃ­n	Biomass burning	NH3	0.00917703	0.000101093	0.00907594
Buenos Aires	Waste disposal and handling	NH3	0.129057	0.0686098	0.060447
Abidjan	Soil NO$_x$	SOx	0	0	0
Tokyo	Solvents	NH3	0	0	0
Shenzhen	Residential, commercial, and other	PM2_5	1.13319	0.6369	0.496294
Accra	Solvents	PM2_5	0	0	0
Istanbul	Industrial combustion and processing	NH3	0.134502	0.120607	0.0138947
New Orleans	Soil NO$_x$	VOC	0	0	0
Los Angeles	Surface Transportation (Road, Rail, Other)	PM2_5	0.168127	0.092574	0.0755533
MedellÃ­n	Biomass burning	NOx	0.701726	0.000231949	0.701494
Buenos Aires	Waste disposal and handling	NOx	0.0655157	0.0326967	0.032819
Shenzhen	Non-combustion agricultural sector	SOx	0	0	0
Abidjan	Soil NO$_x$	VOC	0	0	0
Accra	Solvents	NH3	0	0	0
Shenzhen	Residential, commercial, and other	NH3	0.0476757	0.0189007	0.028775
Istanbul	Industrial combustion and processing	NOx	0.453068	0.401496	0.0515722
Yokohama	Residential, commercial, and other	PM2_5	0.640798	0.250958	0.38984
MedellÃ­n	Biomass burning	SOx	0.0027158	0.000368678	0.00234712
Buenos Aires	Waste disposal and handling	SOx	0.0437152	0.0131028	0.0306124
Los Angeles	Surface Transportation (Road, Rail, Other)	NH3	0.0213879	0.0106341	0.0107538
Tokyo	Solvents	NOx	0	0	0
Shenzhen	Non-combustion agricultural sector	VOC	0	0	0
Accra	Solvents	NOx	0	0	0
Zhenjiang	Dust	PM2_5	0.20003	0	0.20003
Istanbul	Industrial combustion and processing	SOx	7.45482	6.57281	0.882006
Shenzhen	Residential, commercial, and other	NOx	0.453654	0.217451	0.236203
Yokohama	Residential, commercial, and other	NH3	0.0177657	0.00479279	0.0129729
MedellÃ­n	Biomass burning	VOC	0.00260906	3.87968e-05	0.00257026
Guadalajara	Biogenic VOC	PM2_5	0	0	0
Dalian	Non-combustion agricultural sector	NH3	1.8547	0.384385	1.47031
Amsterdam	Biomass burning	PM2_5	0.0142611	0.000419064	0.013842
Buenos Aires	Waste disposal and handling	VOC	0.0415548	0.0236891	0.0178657
Salvador	International shipping (including VOCs from oil tanker loading/leakage)	PM2_5	0.00712539	0.000501322	0.00662407
Los Angeles	Surface Transportation (Road, Rail, Other)	NOx	0.565992	0.313022	0.25297
Zhenjiang	Dust	NH3	0	0	0
Accra	Solvents	SOx	0	0	0
Istanbul	Industrial combustion and processing	VOC	0.0708378	0.0655912	0.0052466
Amsterdam	Biomass burning	NH3	0.00138689	1.78013e-05	0.00136909
Shenzhen	Residential, commercial, and other	SOx	2.78928	1.10838	1.6809
Yokohama	Residential, commercial, and other	NOx	0.606785	0.215159	0.391625
Guadalajara	Biogenic VOC	NH3	0	0	0
Salvador	International shipping (including VOCs from oil tanker loading/leakage)	NH3	0.00010408	6.29157e-06	9.77888e-05
Tokyo	Solvents	SOx	0	0	0
Los Angeles	Surface Transportation (Road, Rail, Other)	SOx	0.103098	0.047283	0.0558147
Accra	Solvents	VOC	0.0113745	0.0104637	0.000910778
Zhenjiang	Dust	NOx	0	0	0
Amsterdam	Biomass burning	NOx	0.0203363	8.90111e-05	0.0202473
Addis Ababa	Biomass burning	PM2_5	1.32301	0.0210618	1.30195
Salvador	International shipping (including VOCs from oil tanker loading/leakage)	NOx	0.0261015	0.00129175	0.0248098
Yokohama	Residential, commercial, and other	SOx	0.417158	0.0776385	0.339519
Shenzhen	Residential, commercial, and other	VOC	0.0682831	0.019954	0.0483291
Guadalajara	Biogenic VOC	NOx	0	0	0
Jakarta	Non-combustion agricultural sector	PM2_5	0	0	0
Los Angeles	Surface Transportation (Road, Rail, Other)	VOC	0.0493878	0.0242627	0.0251252
Zhenjiang	Dust	SOx	0	0	0
Addis Ababa	Biomass burning	NH3	0.0771762	0.000795483	0.0763807
Amsterdam	Biomass burning	SOx	0.000876259	6.21017e-06	0.000870049
Dalian	Non-combustion agricultural sector	NOx	0.182404	0.0163158	0.166088
Salvador	International shipping (including VOCs from oil tanker loading/leakage)	SOx	0.25483	0.00225705	0.252573
Yokohama	Residential, commercial, and other	VOC	0.0417241	0.0116987	0.0300254
Tokyo	Solvents	VOC	0.240913	0.0926816	0.148231
Jakarta	Non-combustion agricultural sector	NH3	1.13915	0.0390674	1.10008
Guadalajara	Biogenic VOC	SOx	0	0	0
Addis Ababa	Biomass burning	NOx	1.56891	0.00160813	1.5673
Amsterdam	Biomass burning	VOC	0.000366391	4.58092e-06	0.00036181
Salvador	International shipping (including VOCs from oil tanker loading/leakage)	VOC	0.00266385	8.63924e-05	0.00257745
Zhenjiang	Dust	VOC	0	0	0
Freetown	Surface Transportation (Road, Rail, Other)	PM2_5	0.0259764	0.0145293	0.0114471
Houston	Surface Transportation (Road, Rail, Other)	PM2_5	0.0787053	0.050407	0.0282983
Jakarta	Non-combustion agricultural sector	NOx	0.139022	0.00259866	0.136423
Addis Ababa	Biomass burning	SOx	0.13024	0.0015373	0.128703
Guadalajara	Biogenic VOC	VOC	0.650259	0.0828623	0.567397
Freetown	Surface Transportation (Road, Rail, Other)	NH3	0.000100671	1.73905e-05	8.32803e-05
Fuzhou	Soil NO$_x$	PM2_5	0	0	0
Addis Ababa	Biomass burning	VOC	0.0111304	8.44531e-05	0.0110459
Jakarta	Non-combustion agricultural sector	SOx	0	0	0
Bengaluru	Biomass burning	PM2_5	0.0466038	0.00296286	0.0436409
Dalian	Surface Transportation (Road, Rail, Other)	PM2_5	0.281504	0.174728	0.106776
Dalian	Non-combustion agricultural sector	SOx	0	0	0
Houston	Surface Transportation (Road, Rail, Other)	NH3	0.014503	0.0080842	0.00641884
Freetown	Surface Transportation (Road, Rail, Other)	NOx	0.0213571	0.00412493	0.0172322
SÃ£o Paulo	Dust	PM2_5	0.104825	0	0.104825
Jakarta	Non-combustion agricultural sector	VOC	0	0	0
Bengaluru	Biomass burning	NH3	0.00328656	0.000188901	0.00309766
Freetown	Surface Transportation (Road, Rail, Other)	SOx	0.0195559	0.00607886	0.013477
Fuzhou	Soil NO$_x$	NH3	0	0	0
Houston	Surface Transportation (Road, Rail, Other)	NOx	0.141413	0.0650314	0.076382
Bengaluru	Biomass burning	NOx	0.0551668	0.000456657	0.0547102
SÃ£o Paulo	Dust	NH3	0	0	0
Freetown	Surface Transportation (Road, Rail, Other)	VOC	0.0128895	0.00622213	0.00666736
Seoul	Biogenic VOC	PM2_5	0	0	0
Bengaluru	Biomass burning	SOx	0.00447568	0.000175447	0.00430024
Dalian	Surface Transportation (Road, Rail, Other)	NH3	0.0166158	0.00893785	0.00767797
Dalian	Non-combustion agricultural sector	VOC	0	0	0
SÃ£o Paulo	Dust	NOx	0	0	0
Houston	Surface Transportation (Road, Rail, Other)	SOx	0.0446351	0.0176282	0.027007
Seoul	Biogenic VOC	NH3	0	0	0
Fuzhou	Soil NO$_x$	NOx	0.112695	0.00518723	0.107507
Bengaluru	Biomass burning	VOC	0.00107877	5.12061e-05	0.00102756
Chicago	Non-combustion agricultural sector	PM2_5	0	0	0
Austin	Biomass burning	PM2_5	0.0419108	8.4732e-05	0.0418261
Seoul	Biogenic VOC	NOx	0	0	0
SÃ£o Paulo	Dust	SOx	0	0	0
Chicago	Non-combustion agricultural sector	NH3	0.577747	1.18428e-05	0.577736
Houston	Surface Transportation (Road, Rail, Other)	VOC	0.0603091	0.0298257	0.0304834
Jakarta	Residential, commercial, and other	PM2_5	2.19402	0.700822	1.49319
Austin	Biomass burning	NH3	0.00423703	1.89612e-06	0.00423513
Lima	Biomass burning	PM2_5	0.0576617	7.85746e-09	0.0576617
Tokyo	Non-combustion agricultural sector	NH3	0.53433	0.021559	0.512771
Seoul	Biogenic VOC	SOx	0	0	0
Austin	Soil NO$_x$	PM2_5	0	0	0
Chicago	Non-combustion agricultural sector	NOx	0.00333534	1.20398e-08	0.00333533
Dalian	Surface Transportation (Road, Rail, Other)	NOx	2.29317	0.993486	1.29969
Fuzhou	Soil NO$_x$	SOx	0	0	0
SÃ£o Paulo	Dust	VOC	0	0	0
Milan	Soil NO$_x$	PM2_5	0	0	0
Jakarta	Residential, commercial, and other	NH3	0.294879	0.0819565	0.212923
Stockholm	International shipping (including VOCs from oil tanker loading/leakage)	PM2_5	0.00247459	3.77365e-05	0.00243685
Austin	Biomass burning	NOx	0.0430625	5.49659e-06	0.043057
Chicago	Non-combustion agricultural sector	SOx	0	0	0
Austin	Soil NO$_x$	NH3	0	0	0
Nairobi	Biogenic VOC	PM2_5	0	0	0
Seoul	Biogenic VOC	VOC	0.0644756	0.00477667	0.0596989
Lima	Biomass burning	NH3	0.0136758	2.10339e-10	0.0136758
Philadelphia	Solvents	PM2_5	0	0	0
Milan	Soil NO$_x$	NH3	0	0	0
Amsterdam	Dust	PM2_5	0.122974	0	0.122974
Jakarta	Residential, commercial, and other	NOx	0.446359	0.181863	0.264496
Stockholm	International shipping (including VOCs from oil tanker loading/leakage)	NH3	0.000147342	1.16234e-06	0.000146179
Salvador	Biomass burning	PM2_5	0.0188239	0.000970063	0.0178538
Melbourne	Industrial combustion and processing	PM2_5	0.336728	0.0274577	0.30927
Tokyo	Non-combustion agricultural sector	NOx	0.0270298	0.000356586	0.0266732
Austin	Biomass burning	SOx	0.0041203	4.29512e-06	0.00411601
Nairobi	Biogenic VOC	NH3	0	0	0
Chicago	Non-combustion agricultural sector	VOC	0	0	0
Austin	Soil NO$_x$	NOx	0.0577916	0.00216439	0.0556272
Milan	Soil NO$_x$	NOx	0.128852	0.00485091	0.124001
Philadelphia	Solvents	NH3	0	0	0
Stockholm	International shipping (including VOCs from oil tanker loading/leakage)	NOx	0.227239	0.000845077	0.226394
Amsterdam	Dust	NH3	0	0	0
Salvador	Biomass burning	NH3	0.00144374	2.72501e-05	0.00141649
Durban (eThekwini)	Biogenic VOC	PM2_5	0	0	0
SÃ£o Paulo	Biomass burning	PM2_5	0.123143	0.00713399	0.116009
Chengdu	Biogenic VOC	PM2_5	0	0	0
Durban (eThekwini)	Biogenic VOC	NH3	0	0	0
New York City	Solvents	PM2_5	0	0	0
SÃ£o Paulo	Biomass burning	NH3	0.0248592	0.000357848	0.0245014
Lima	Residential, commercial, and other	PM2_5	1.03413	0.83442	0.19971
Toronto	Soil NO$_x$	PM2_5	0	0	0
Durban (eThekwini)	Biogenic VOC	NOx	0	0	0
Chengdu	Biogenic VOC	NH3	0	0	0
New York City	Solvents	NH3	0	0	0
Toronto	Soil NO$_x$	NH3	0	0	0
SÃ£o Paulo	Biomass burning	NOx	0.269256	0.00108125	0.268175
Lima	Residential, commercial, and other	NH3	0.121353	0.0946181	0.0267345
Buenos Aires	Surface Transportation (Road, Rail, Other)	PM2_5	0.235074	0.127576	0.107499
New York City	Solvents	NOx	0	0	0
San Francisco	Non-combustion agricultural sector	PM2_5	0	0	0
Durban (eThekwini)	Biogenic VOC	SOx	0	0	0
Amsterdam	Non-combustion agricultural sector	PM2_5	0	0	0
Toronto	Soil NO$_x$	NOx	0.0744856	0.00199721	0.0724884
Chengdu	Biogenic VOC	NOx	0	0	0
Santiago	Solvents	PM2_5	0	0	0
Buenos Aires	Surface Transportation (Road, Rail, Other)	NH3	0.0108891	0.0056625	0.00522657
SÃ£o Paulo	Biomass burning	SOx	0.0121986	0.000603939	0.0115947
New York City	Solvents	SOx	0	0	0
San Francisco	Non-combustion agricultural sector	NH3	0.0446144	9.30308e-05	0.0445214
Melbourne	Industrial combustion and processing	NH3	0.0595114	0.00475189	0.0547595
Lima	Residential, commercial, and other	NOx	0.00580426	0.00428499	0.00151927
Amsterdam	Non-combustion agricultural sector	NH3	0.859708	0.00929051	0.850418
Toronto	Soil NO$_x$	SOx	0	0	0
Durban (eThekwini)	Biogenic VOC	VOC	0.0773458	0.00327183	0.074074
Kuala Lumpur	Surface Transportation (Road, Rail, Other)	PM2_5	3.58478	1.7348	1.84998
Santiago	Solvents	NH3	0	0	0
Buenos Aires	Surface Transportation (Road, Rail, Other)	NOx	0.374367	0.175659	0.198708
Nairobi	Surface Transportation (Road, Rail, Other)	PM2_5	0.138749	0.118	0.0207489
Houston	International shipping (including VOCs from oil tanker loading/leakage)	PM2_5	0.0100129	0.000175229	0.00983767
San Francisco	Non-combustion agricultural sector	NOx	3.7823e-05	2.23965e-08	3.78006e-05
Melbourne	Industrial combustion and processing	NOx	0.461429	0.0361131	0.425316
Amsterdam	Non-combustion agricultural sector	NOx	0.0291588	0.000140344	0.0290185
Chengdu	Biogenic VOC	SOx	0	0	0
New York City	Solvents	VOC	0.720624	0.477051	0.243572
Toronto	Soil NO$_x$	VOC	0	0	0
SÃ£o Paulo	Biomass burning	VOC	0.0032418	7.34426e-05	0.00316836
Kuala Lumpur	Surface Transportation (Road, Rail, Other)	NH3	0.277506	0.128442	0.149064
Durban (eThekwini)	Non-combustion agricultural sector	PM2_5	0	0	0
Durban (eThekwini)	Biomass burning	PM2_5	0.481346	0.0211012	0.460245
Lima	Residential, commercial, and other	SOx	0.541788	0.47443	0.0673581
Santiago	Solvents	NOx	0	0	0
Buenos Aires	Surface Transportation (Road, Rail, Other)	SOx	0.0902246	0.0245709	0.0656537
Nairobi	Surface Transportation (Road, Rail, Other)	NH3	0.000299462	0.000226985	7.24764e-05
San Francisco	Non-combustion agricultural sector	SOx	0	0	0
Melbourne	Industrial combustion and processing	SOx	2.39122	0.0842357	2.30699
Melbourne	Residential, commercial, and other	PM2_5	0.370009	0.0785124	0.291496
Amsterdam	Non-combustion agricultural sector	SOx	0	0	0
Kuala Lumpur	Surface Transportation (Road, Rail, Other)	NOx	1.77515	0.649767	1.12538
Santiago	Solvents	SOx	0	0	0
Buenos Aires	Surface Transportation (Road, Rail, Other)	VOC	0.138505	0.0754473	0.0630578
Houston	International shipping (including VOCs from oil tanker loading/leakage)	NH3	0.000218551	2.82818e-06	0.000215723
Nairobi	Surface Transportation (Road, Rail, Other)	NOx	0.0677559	0.0532007	0.0145551
Freetown	Energy transformation and extraction	PM2_5	0.157247	0.117198	0.0400487
San Francisco	Non-combustion agricultural sector	VOC	0	0	0
Chengdu	Biogenic VOC	VOC	1.24745	0.0366686	1.21078
Durban (eThekwini)	Non-combustion agricultural sector	NH3	0.497268	0.0173468	0.479921
Durban (eThekwini)	Biomass burning	NH3	0.0310817	0.000830272	0.0302514
Melbourne	Industrial combustion and processing	VOC	0.0386909	0.00308614	0.0356048
Curitiba	Solvents	PM2_5	0	0	0
Lima	Residential, commercial, and other	VOC	0.012641	0.00953465	0.00310636
Melbourne	Residential, commercial, and other	NH3	0.0361072	0.00752432	0.0285828
Amsterdam	Non-combustion agricultural sector	VOC	0	0	0
Tel Aviv	Soil NO$_x$	PM2_5	0	0	0
Kuala Lumpur	Surface Transportation (Road, Rail, Other)	SOx	2.22518	0.515855	1.70932
Paris	Solvents	PM2_5	0	0	0
Dakar	Solvents	PM2_5	0	0	0
Dubai	Biogenic VOC	PM2_5	0	0	0
Santiago	Solvents	VOC	0.00782939	0.0056146	0.00221479
Nairobi	Surface Transportation (Road, Rail, Other)	SOx	0.640059	0.529966	0.110093
Freetown	Energy transformation and extraction	NH3	0.0416887	0.0277177	0.013971
Karachi	Waste disposal and handling	PM2_5	2.23878	2.14446	0.0943266
Curitiba	Solvents	NH3	0	0	0
Melbourne	Residential, commercial, and other	NOx	0.0593253	0.0119267	0.0473986
Tel Aviv	Soil NO$_x$	NH3	0	0	0
Durban (eThekwini)	Non-combustion agricultural sector	NOx	0.0129435	0.000222166	0.0127213
Durban (eThekwini)	Biomass burning	NOx	0.145346	0.00122801	0.144118
Kuala Lumpur	Surface Transportation (Road, Rail, Other)	VOC	7.68988	3.4276	4.26228
Paris	Solvents	NH3	0	0	0
Houston	International shipping (including VOCs from oil tanker loading/leakage)	NOx	0.0671044	0.000431101	0.0666733
Dubai	Biogenic VOC	NH3	0	0	0
Dakar	Solvents	NH3	0	0	0
Nairobi	Surface Transportation (Road, Rail, Other)	VOC	0.00654987	0.0058156	0.000734279
Freetown	Energy transformation and extraction	NOx	0.129799	0.0893199	0.0404792
Karachi	Waste disposal and handling	NH3	1.92761	1.79844	0.12917
Ciudad de MÃ©xico	Surface Transportation (Road, Rail, Other)	PM2_5	0.65025	0.401299	0.248951
Bengaluru	Biogenic VOC	PM2_5	0	0	0
Ciudad de MÃ©xico	Surface Transportation (Road, Rail, Other)	NH3	0.112945	0.0671421	0.0458033
Washington, DC	Non-combustion agricultural sector	PM2_5	0	0	0
Bengaluru	Biogenic VOC	NH3	0	0	0
Ciudad de MÃ©xico	Surface Transportation (Road, Rail, Other)	NOx	2.23861	1.04125	1.19737
Washington, DC	Non-combustion agricultural sector	NH3	0.410352	0.00077389	0.409578
Kuala Lumpur	International shipping (including VOCs from oil tanker loading/leakage)	PM2_5	0.0172363	0.0021688	0.0150675
Amsterdam	Soil NO$_x$	PM2_5	0	0	0
Bengaluru	Biogenic VOC	NOx	0	0	0
Washington, DC	Non-combustion agricultural sector	NOx	0.00295044	3.64115e-07	0.00295007
Ciudad de MÃ©xico	Surface Transportation (Road, Rail, Other)	SOx	1.02038	0.563822	0.456557
Kuala Lumpur	International shipping (including VOCs from oil tanker loading/leakage)	NH3	0.000504104	3.59738e-05	0.000468131
Cape Town	Biomass burning	PM2_5	0.0942183	0.0161775	0.0780408
Amsterdam	Soil NO$_x$	NH3	0	0	0
Bengaluru	Biogenic VOC	SOx	0	0	0
Washington, DC	Non-combustion agricultural sector	SOx	0	0	0
Kuala Lumpur	International shipping (including VOCs from oil tanker loading/leakage)	NOx	0.214652	0.00577417	0.208878
Ciudad de MÃ©xico	Surface Transportation (Road, Rail, Other)	VOC	0.321051	0.184133	0.136919
Tel Aviv	Non-combustion agricultural sector	PM2_5	0	0	0
Amsterdam	Soil NO$_x$	NOx	0.0434737	0.00333196	0.0401417
Bangkok	Industrial combustion and processing	PM2_5	8.06049	2.53691	5.52358
Bengaluru	Biogenic VOC	VOC	0.144968	0.00359196	0.141376
Venice	Biogenic VOC	PM2_5	0	0	0
Cape Town	Biomass burning	NH3	0.00471051	0.000603965	0.00410655
Washington, DC	Non-combustion agricultural sector	VOC	0	0	0
Kuala Lumpur	International shipping (including VOCs from oil tanker loading/leakage)	SOx	0.599066	0.0133575	0.585709
Tel Aviv	Non-combustion agricultural sector	NH3	0.781944	0.0150755	0.766868
Amsterdam	Soil NO$_x$	SOx	0	0	0
Johannesburg	Energy transformation and extraction	PM2_5	0.141162	0.0644549	0.0767072
Bangkok	Industrial combustion and processing	NH3	1.38738	0.41506	0.972319
Curitiba	Waste disposal and handling	PM2_5	1.54206	1.15378	0.388276
Boston	Residential, commercial, and other	PM2_5	0.490677	0.206801	0.283876
Venice	Biogenic VOC	NH3	0	0	0
Kuala Lumpur	International shipping (including VOCs from oil tanker loading/leakage)	VOC	0.0121493	0.000228621	0.0119207
Delhi NCT	Dust	PM2_5	5.56702	0.185819	5.3812
Tel Aviv	Non-combustion agricultural sector	NOx	0.00564755	6.48412e-05	0.00558271
Amsterdam	Soil NO$_x$	VOC	0	0	0
Bangkok	Industrial combustion and processing	NOx	0.779999	0.218381	0.561618
Curitiba	Waste disposal and handling	NH3	1.07761	0.753896	0.323713
Johannesburg	Energy transformation and extraction	NH3	0.194147	0.0669524	0.127195
Cape Town	Biomass burning	NOx	0.0311561	0.00174863	0.0294074
Boston	Residential, commercial, and other	NH3	0.0458611	0.0158714	0.0299897
Delhi NCT	Dust	NH3	0	0	0
Venice	Biogenic VOC	NOx	0	0	0
Tel Aviv	Non-combustion agricultural sector	SOx	0	0	0
Warsaw	Industrial combustion and processing	PM2_5	0.0632848	0.0390887	0.0241961
Accra	Energy transformation and extraction	PM2_5	0.00344126	0.00127054	0.00217073
Lisbon	Biomass burning	PM2_5	0.0306318	0	0.0306318
Curitiba	Waste disposal and handling	NOx	0.477635	0.297861	0.179775
Bangkok	Industrial combustion and processing	SOx	6.2363	0.915218	5.32108
Johannesburg	Energy transformation and extraction	NOx	0.504736	0.12994	0.374796
Boston	Residential, commercial, and other	NOx	0.416152	0.16722	0.248932
Nairobi	Waste disposal and handling	PM2_5	0.205147	0.157485	0.0476618
Addis Ababa	Energy transformation and extraction	PM2_5	0.019964	0	0.019964
Kolkata	Non-combustion agricultural sector	PM2_5	0	0	0
Delhi NCT	Dust	NOx	0	0	0
Sydney	Dust	PM2_5	0.62549	0	0.62549
Qingdao	Soil NO$_x$	PM2_5	0	0	0
Tel Aviv	Non-combustion agricultural sector	VOC	0	0	0
Warsaw	Industrial combustion and processing	NH3	0.0132549	0.00490463	0.00835032
Chennai	Biomass burning	PM2_5	0.0649699	0.00298669	0.0619832
Venice	Biogenic VOC	SOx	0	0	0
Istanbul	Soil NO$_x$	PM2_5	0	0	0
Accra	Energy transformation and extraction	NH3	0.0756464	0.0523958	0.0232505
Jaipur	Surface Transportation (Road, Rail, Other)	PM2_5	0.120699	0.0276123	0.0930863
SÃ£o Paulo	Soil NO$_x$	PM2_5	0	0	0
Nanjing	Energy transformation and extraction	PM2_5	3.01137	1.72123	1.29014
Jaipur	Surface Transportation (Road, Rail, Other)	NH3	0.00132554	0.000281085	0.00104446
SÃ£o Paulo	Soil NO$_x$	NH3	0	0	0
Sydney	Waste disposal and handling	PM2_5	0.0229943	0.00500651	0.0179878
Jaipur	Surface Transportation (Road, Rail, Other)	NOx	0.794925	0.167084	0.627841
Nanjing	Energy transformation and extraction	NH3	0.0151032	0.00539484	0.00970838
Tshwane	Waste disposal and handling	PM2_5	0.833708	0.574941	0.258767
Sydney	Waste disposal and handling	NH3	0.154379	0.0326996	0.12168
Jaipur	Surface Transportation (Road, Rail, Other)	SOx	0.299862	0.00752153	0.292341
SÃ£o Paulo	Soil NO$_x$	NOx	0.148673	0.00222157	0.146452
San Francisco	Dust	PM2_5	0.382537	0.241127	0.14141
Nanjing	Energy transformation and extraction	NOx	7.77038	2.26908	5.5013
Sydney	Waste disposal and handling	NOx	0.0024766	0.000422796	0.00205381
Jaipur	Surface Transportation (Road, Rail, Other)	VOC	0.0741856	0.0210367	0.0531489
Tshwane	Waste disposal and handling	NH3	0.279857	0.167033	0.112823
San Francisco	Dust	NH3	0	0	0
SÃ£o Paulo	Soil NO$_x$	SOx	0	0	0
Sydney	Waste disposal and handling	SOx	0.00217038	0.000232027	0.00193835
Tshwane	Waste disposal and handling	NOx	0.087208	0.0510587	0.0361493
San Francisco	Dust	NOx	0	0	0
Nanjing	Energy transformation and extraction	SOx	14.8687	2.41246	12.4562
Sydney	Waste disposal and handling	VOC	0.0105056	0.00233555	0.00817006
SÃ£o Paulo	Soil NO$_x$	VOC	0	0	0
San Francisco	Dust	SOx	0	0	0
Tshwane	Waste disposal and handling	SOx	0.0780061	0.0397877	0.0382184
Ciudad de MÃ©xico	Waste disposal and handling	PM2_5	1.74695	0.814591	0.932357
Nanjing	Energy transformation and extraction	VOC	0.138779	0.0748727	0.0639067
Melbourne	Non-combustion agricultural sector	PM2_5	0	0	0
Cape Town	Non-combustion agricultural sector	PM2_5	0	0	0
San Francisco	Dust	VOC	0	0	0
Tshwane	Waste disposal and handling	VOC	0.0151385	0.00992689	0.00521162
Melbourne	Non-combustion agricultural sector	NH3	0.147595	4.84837e-06	0.14759
Delhi NCT	Surface Transportation (Road, Rail, Other)	PM2_5	0.193726	0.0976181	0.0961076
Ciudad de MÃ©xico	Waste disposal and handling	NH3	0.803935	0.325229	0.478707
Cape Town	Non-combustion agricultural sector	NH3	0.111996	0.0449286	0.067067
Melbourne	Non-combustion agricultural sector	NOx	0.000320663	1.1304e-09	0.000320662
Delhi NCT	Surface Transportation (Road, Rail, Other)	NH3	0.00227641	0.00122162	0.00105479
Ciudad de MÃ©xico	Waste disposal and handling	NOx	0.301671	0.092566	0.209105
Melbourne	Non-combustion agricultural sector	SOx	0	0	0
Delhi NCT	Surface Transportation (Road, Rail, Other)	NOx	0.697601	0.342604	0.354997
Ciudad de MÃ©xico	Waste disposal and handling	SOx	0.227196	0.0856587	0.141538
Madrid	Waste disposal and handling	PM2_5	0.0051625	3.14091e-05	0.00513109
MontrÃ©al	Dust	PM2_5	0.0163334	0	0.0163334
Cape Town	Non-combustion agricultural sector	NOx	0.00445838	0.0015675	0.00289088
Melbourne	Non-combustion agricultural sector	VOC	0	0	0
Delhi NCT	Surface Transportation (Road, Rail, Other)	SOx	0.287755	0.0267571	0.260998
Kolkata	International shipping (including VOCs from oil tanker loading/leakage)	PM2_5	0.00107464	6.30067e-07	0.00107401
Ciudad de MÃ©xico	Waste disposal and handling	VOC	0.0633333	0.0244551	0.0388782
Madrid	Waste disposal and handling	NH3	0.0609385	0.0351936	0.0257449
Durban (eThekwini)	Dust	PM2_5	4.39867	0	4.39867
MontrÃ©al	Dust	NH3	0	0	0
Rome	Waste disposal and handling	PM2_5	0.040846	0.0213531	0.019493
Ho Chi Minh City	Biogenic VOC	PM2_5	0	0	0
Kolkata	International shipping (including VOCs from oil tanker loading/leakage)	NH3	3.96273e-05	6.13602e-09	3.96212e-05
Delhi NCT	Surface Transportation (Road, Rail, Other)	VOC	0.130742	0.0764243	0.0543182
Cape Town	Non-combustion agricultural sector	SOx	0	0	0
Madrid	Waste disposal and handling	NOx	0.00277906	0.000185525	0.00259353
MontrÃ©al	Dust	NOx	0	0	0
Kolkata	Residential, commercial, and other	PM2_5	3.04225	1.02559	2.01666
Dalian	Surface Transportation (Road, Rail, Other)	SOx	0.075702	0.00653247	0.0691695
Durban (eThekwini)	Dust	NH3	0	0	0
Ho Chi Minh City	Biogenic VOC	NH3	0	0	0
Rome	Waste disposal and handling	NH3	0.204247	0.155684	0.0485629
Kolkata	International shipping (including VOCs from oil tanker loading/leakage)	NOx	0.245143	1.01611e-05	0.245133
Madrid	Waste disposal and handling	SOx	0.00133302	0.000243956	0.00108907
Guangzhou	Residential, commercial, and other	PM2_5	1.25398	0.642382	0.611597
MontrÃ©al	Dust	SOx	0	0	0
Kolkata	Residential, commercial, and other	NH3	0.125739	0.0291695	0.0965699
Cape Town	Non-combustion agricultural sector	VOC	0	0	0
Chennai	Soil NO$_x$	PM2_5	0	0	0
Guadalajara	Residential, commercial, and other	PM2_5	0.516685	0.363223	0.153463
Durban (eThekwini)	Residential, commercial, and other	PM2_5	4.7188	3.69086	1.02793
Kolkata	International shipping (including VOCs from oil tanker loading/leakage)	SOx	0.0580727	2.60198e-06	0.0580701
Durban (eThekwini)	Dust	NOx	0	0	0
Ho Chi Minh City	Biogenic VOC	NOx	0	0	0
Madrid	Waste disposal and handling	VOC	0.00092593	0.000156598	0.000769333
Rome	Waste disposal and handling	NOx	0.0107899	0.0040615	0.00672839
Vancouver	Non-combustion agricultural sector	PM2_5	0	0	0
MontrÃ©al	Dust	VOC	0	0	0
Delhi NCT	Energy transformation and extraction	PM2_5	0.580345	0.468734	0.111611
Kolkata	Residential, commercial, and other	NOx	0.939724	0.32198	0.617745
Guangzhou	Residential, commercial, and other	NH3	0.0564341	0.0160749	0.0403591
Fuzhou	Solvents	PM2_5	0	0	0
Rotterdam	Dust	PM2_5	0.133416	0	0.133416
Chennai	Soil NO$_x$	NH3	0	0	0
Kolkata	International shipping (including VOCs from oil tanker loading/leakage)	VOC	0.00366447	3.94152e-08	0.00366443
Vancouver	Non-combustion agricultural sector	NH3	0.0438038	0.000144988	0.0436588
Durban (eThekwini)	Residential, commercial, and other	NH3	0.459352	0.320057	0.139295
Ho Chi Minh City	Biogenic VOC	SOx	0	0	0
Durban (eThekwini)	Dust	SOx	0	0	0
Washington, DC	International shipping (including VOCs from oil tanker loading/leakage)	PM2_5	0.000815536	6.97149e-06	0.000808564
Delhi NCT	Energy transformation and extraction	NH3	0.00705584	0.00538218	0.00167366
Guadalajara	Residential, commercial, and other	NH3	0.0325055	0.0187393	0.0137663
Kolkata	Residential, commercial, and other	SOx	1.15944	0.206452	0.952984
Rome	Waste disposal and handling	SOx	0.00405834	0.000682398	0.00337594
Dalian	Surface Transportation (Road, Rail, Other)	VOC	0.0801258	0.0363032	0.0438227
Rotterdam	Dust	NH3	0	0	0
Buenos Aires	Solvents	PM2_5	0	0	0
Guangzhou	Residential, commercial, and other	NOx	0.671556	0.300095	0.371461
Chennai	Soil NO$_x$	NOx	0.186672	0.0100211	0.176651
Guangzhou	Soil NO$_x$	PM2_5	0	0	0
Guangzhou	Soil NO$_x$	NH3	0	0	0
Tel Aviv	Solvents	PM2_5	0	0	0
Berlin	Industrial combustion and processing	PM2_5	0.0782126	0.0533856	0.024827
Guangzhou	Soil NO$_x$	NOx	0.131919	0.02178	0.110139
Tel Aviv	Solvents	NH3	0	0	0
Wuhan	Residential, commercial, and other	PM2_5	2.52542	1.41084	1.11459
Shanghai	Residential, commercial, and other	PM2_5	1.08433	0.892434	0.1919
Berlin	Industrial combustion and processing	NH3	0.0442662	0.0244415	0.0198247
Karachi	International shipping (including VOCs from oil tanker loading/leakage)	PM2_5	0.0120626	0.00053277	0.0115299
Chennai	Industrial combustion and processing	PM2_5	2.51339	1.61277	0.900626
MedellÃ­n	Waste disposal and handling	PM2_5	1.19456	0.946114	0.248441
Milan	International shipping (including VOCs from oil tanker loading/leakage)	PM2_5	0.00478098	4.06513e-05	0.00474032
New Orleans	Solvents	PM2_5	0	0	0
Berlin	Surface Transportation (Road, Rail, Other)	PM2_5	0.0703564	0.0217892	0.0485672
Sydney	Dust	NH3	0	0	0
Chennai	Industrial combustion and processing	NH3	0.129153	0.0736637	0.0554894
MedellÃ­n	Waste disposal and handling	NH3	0.555118	0.399871	0.155247
Milan	International shipping (including VOCs from oil tanker loading/leakage)	NH3	0.000135523	5.83742e-07	0.000134939
New Orleans	Solvents	NH3	0	0	0
Chennai	Soil NO$_x$	SOx	0	0	0
Chennai	Industrial combustion and processing	NOx	0.510831	0.28665	0.224181
Sydney	Dust	NOx	0	0	0
Heidelberg	Dust	PM2_5	0.221273	0	0.221273
Berlin	Surface Transportation (Road, Rail, Other)	NH3	0.0285189	0.00754463	0.0209742
MedellÃ­n	Waste disposal and handling	NOx	0.232846	0.0700807	0.162766
Stockholm	Soil NO$_x$	PM2_5	0	0	0
Milan	International shipping (including VOCs from oil tanker loading/leakage)	NOx	0.2615	0.000581854	0.260918
New Orleans	Solvents	NOx	0	0	0
Chennai	Soil NO$_x$	VOC	0	0	0
Heidelberg	Dust	NH3	0	0	0
Sydney	Dust	SOx	0	0	0
Chennai	Industrial combustion and processing	SOx	5.63892	2.09244	3.54648
MedellÃ­n	Waste disposal and handling	SOx	0.15721	0.120492	0.0367177
Stockholm	Soil NO$_x$	NH3	0	0	0
MedellÃ­n	Dust	PM2_5	0.0180585	0	0.0180585
Berlin	Surface Transportation (Road, Rail, Other)	NOx	0.928027	0.184213	0.743813
Milan	International shipping (including VOCs from oil tanker loading/leakage)	SOx	0.214122	0.000380546	0.213742
New Orleans	Solvents	SOx	0	0	0
Rotterdam	Surface Transportation (Road, Rail, Other)	PM2_5	0.0694287	0.0130009	0.0564278
Sydney	Dust	VOC	0	0	0
Chennai	Industrial combustion and processing	VOC	0.323656	0.190494	0.133162
MedellÃ­n	Waste disposal and handling	VOC	0.0451472	0.0310326	0.0141145
Heidelberg	Dust	NOx	0	0	0
Stockholm	Soil NO$_x$	NOx	0.0350414	0.0026496	0.0323918
MedellÃ­n	Dust	NH3	0	0	0
Delhi NCT	Dust	SOx	0	0	0
Milan	International shipping (including VOCs from oil tanker loading/leakage)	VOC	0.00334678	4.0133e-06	0.00334276
Berlin	Surface Transportation (Road, Rail, Other)	SOx	0.0124145	0.000514446	0.0119001
New Orleans	Solvents	VOC	0.104593	0.0450488	0.0595443
Dakar	Dust	PM2_5	34.8663	0	34.8663
Rotterdam	Surface Transportation (Road, Rail, Other)	NH3	0.0354585	0.00897904	0.0264795
Heidelberg	Dust	SOx	0	0	0
Stockholm	Soil NO$_x$	SOx	0	0	0
MedellÃ­n	Dust	NOx	0	0	0
Delhi NCT	Dust	VOC	0	0	0
Berlin	Surface Transportation (Road, Rail, Other)	VOC	0.013857	0.00396338	0.00989361
Dakar	Dust	NH3	0	0	0
Rotterdam	Surface Transportation (Road, Rail, Other)	NOx	0.847251	0.106661	0.74059
Tel Aviv	Residential, commercial, and other	PM2_5	0.0871741	0.00500112	0.0821729
Heidelberg	Dust	VOC	0	0	0
Addis Ababa	Energy transformation and extraction	NH3	0.312559	0.158613	0.153946
MedellÃ­n	Dust	SOx	0	0	0
Stockholm	Soil NO$_x$	VOC	0	0	0
Hong Kong	Energy transformation and extraction	PM2_5	1.62478	0.572555	1.05223
Dakar	Dust	NOx	0	0	0
Tel Aviv	Residential, commercial, and other	NH3	0.020078	0.00282215	0.0172559
Rotterdam	Surface Transportation (Road, Rail, Other)	SOx	0.0226237	0.000700888	0.0219228
Addis Ababa	Energy transformation and extraction	NOx	1.45458	0.00184891	1.45273
MedellÃ­n	Dust	VOC	0	0	0
Moscow	Energy transformation and extraction	PM2_5	0.423221	0.2464	0.176821
Hong Kong	Energy transformation and extraction	NH3	0.0170835	0.0083317	0.00875184
Moscow	International shipping (including VOCs from oil tanker loading/leakage)	PM2_5	0.000931853	0	0.000931853
Dakar	Dust	SOx	0	0	0
Tel Aviv	Residential, commercial, and other	NOx	0.0660509	0.0189009	0.04715
Rotterdam	Surface Transportation (Road, Rail, Other)	VOC	0.0107244	0.00239259	0.0083318
Addis Ababa	Energy transformation and extraction	SOx	3.19085	0	3.19085
Hong Kong	Energy transformation and extraction	NOx	4.97411	4.36975	0.604366
Dakar	Dust	VOC	0	0	0
Singapore	International shipping (including VOCs from oil tanker loading/leakage)	PM2_5	0.0300047	0.0102262	0.0197785
MedellÃ­n	Residential, commercial, and other	PM2_5	0.780798	0.606176	0.174622
Phoenix	Dust	PM2_5	3.33186	0.0207088	3.31115
Tel Aviv	Residential, commercial, and other	SOx	0.182499	0.00298803	0.179511
Moscow	Energy transformation and extraction	NH3	0.0106295	0.00586784	0.00476168
Kolkata	Residential, commercial, and other	VOC	0.232401	0.054639	0.177762
Moscow	International shipping (including VOCs from oil tanker loading/leakage)	NH3	4.52627e-05	0	4.52627e-05
Addis Ababa	Energy transformation and extraction	VOC	0.297248	0.131079	0.16617
Hong Kong	Energy transformation and extraction	SOx	6.95185	5.648	1.30385
Singapore	International shipping (including VOCs from oil tanker loading/leakage)	NH3	0.00060991	0.000157979	0.000451931
MedellÃ­n	Residential, commercial, and other	NH3	0.119114	0.084226	0.0348881
Tel Aviv	Residential, commercial, and other	VOC	0.0716043	0.0130146	0.0585897
Phoenix	Dust	NH3	0	0	0
Moscow	Energy transformation and extraction	NOx	0.602436	0.350417	0.252019
Hong Kong	Energy transformation and extraction	VOC	0.0816045	0.0466067	0.0349978
Moscow	International shipping (including VOCs from oil tanker loading/leakage)	NOx	0.0287705	0	0.0287705
Singapore	International shipping (including VOCs from oil tanker loading/leakage)	NOx	0.141427	0.0188115	0.122615
MedellÃ­n	Residential, commercial, and other	NOx	0.12348	0.0506719	0.0728083
Phoenix	Dust	NOx	0	0	0
Singapore	International shipping (including VOCs from oil tanker loading/leakage)	SOx	0.815154	0.078434	0.73672
MedellÃ­n	Residential, commercial, and other	SOx	0.719601	0.562178	0.157422
Moscow	Energy transformation and extraction	SOx	6.56668	3.2142	3.35248
Phoenix	Dust	SOx	0	0	0
Moscow	International shipping (including VOCs from oil tanker loading/leakage)	SOx	0.026037	0	0.026037
Dhaka	Solvents	PM2_5	0	0	0
Singapore	International shipping (including VOCs from oil tanker loading/leakage)	VOC	0.00845146	0.000946688	0.00750477
MedellÃ­n	Residential, commercial, and other	VOC	0.0298823	0.0183125	0.0115697
Phoenix	Dust	VOC	0	0	0
Phoenix	Solvents	PM2_5	0	0	0
Moscow	Energy transformation and extraction	VOC	0.0168547	0.0074698	0.00938495
Moscow	International shipping (including VOCs from oil tanker loading/leakage)	VOC	0.000382015	0	0.000382015
Phoenix	Solvents	NH3	0	0	0
Dhaka	Solvents	NH3	0	0	0
Phoenix	Solvents	NOx	0	0	0
Phoenix	Solvents	SOx	0	0	0
Copenhagen	Biomass burning	PM2_5	0.0039663	0	0.0039663
Istanbul	Soil NO$_x$	NH3	0	0	0
Copenhagen	Biomass burning	NH3	0.000834611	0	0.000834611
Phoenix	Solvents	VOC	0.23429	0.0698219	0.164468
Istanbul	Soil NO$_x$	NOx	0.0420316	0.00409883	0.0379328
Dhaka	Solvents	NOx	0	0	0
Johannesburg	International shipping (including VOCs from oil tanker loading/leakage)	PM2_5	0.000745904	0	0.000745904
Copenhagen	Biomass burning	NOx	0.022037	0	0.022037
Istanbul	Soil NO$_x$	SOx	0	0	0
Johannesburg	International shipping (including VOCs from oil tanker loading/leakage)	NH3	3.30069e-05	0	3.30069e-05
Copenhagen	Biomass burning	SOx	0.000410698	0	0.000410698
Istanbul	Soil NO$_x$	VOC	0	0	0
Copenhagen	Biomass burning	VOC	0.000370634	0	0.000370634
Johannesburg	International shipping (including VOCs from oil tanker loading/leakage)	NOx	0.0198232	0	0.0198232
Dhaka	Solvents	SOx	0	0	0
Johannesburg	International shipping (including VOCs from oil tanker loading/leakage)	SOx	0.0373546	0	0.0373546
Seattle	Industrial combustion and processing	PM2_5	0.129973	0.105158	0.0248158
Buenos Aires	Solvents	NH3	0	0	0
Johannesburg	International shipping (including VOCs from oil tanker loading/leakage)	VOC	0.000148604	0	0.000148604
Dhaka	Solvents	VOC	0.0712223	0.0525381	0.0186842
Buenos Aires	Solvents	NOx	0	0	0
Seattle	Industrial combustion and processing	NH3	0.052146	0.0409729	0.0111731
Buenos Aires	Solvents	SOx	0	0	0
Seattle	Industrial combustion and processing	NOx	0.143622	0.106853	0.036769
Seattle	Industrial combustion and processing	SOx	0.735111	0.439157	0.295954
Buenos Aires	Solvents	VOC	0.0411714	0.0150971	0.0260743
Seattle	Industrial combustion and processing	VOC	0.0173554	0.0134076	0.00394775
Nairobi	Residential, commercial, and other	PM2_5	2.34184	1.84203	0.499816
Hong Kong	Dust	PM2_5	0.0246389	0	0.0246389
Rio de Janeiro	Biomass burning	PM2_5	0.098979	0.0261264	0.0728525
Nairobi	Residential, commercial, and other	NH3	0.482056	0.395013	0.0870433
Hong Kong	Dust	NH3	0	0	0
Nairobi	Residential, commercial, and other	NOx	0.0275302	0.0213212	0.00620897
Rio de Janeiro	Biomass burning	NH3	0.0133314	0.00127035	0.012061
Hong Kong	Dust	NOx	0	0	0
Nairobi	Residential, commercial, and other	SOx	0.143068	0.105515	0.037553
Nairobi	Residential, commercial, and other	VOC	0.0169436	0.0129145	0.00402912
Hong Kong	Dust	SOx	0	0	0
Rio de Janeiro	Biomass burning	NOx	0.0987594	0.00192757	0.0968319
Hong Kong	Dust	VOC	0	0	0
Dhaka	Residential, commercial, and other	PM2_5	0.830504	0.259655	0.570849
Rio de Janeiro	Biomass burning	SOx	0.00863047	0.0017136	0.00691687
Rio de Janeiro	Biomass burning	VOC	0.00467575	0.000485677	0.00419008
Dhaka	Residential, commercial, and other	NH3	0.0363896	0.00837087	0.0280187
Dhaka	Residential, commercial, and other	NOx	0.502071	0.125344	0.376727
Tel Aviv	Waste disposal and handling	PM2_5	0.0537813	0.00264091	0.0511403
Singapore	Solvents	PM2_5	0	0	0
Amman	Biogenic VOC	PM2_5	0	0	0
Tel Aviv	Waste disposal and handling	NH3	0.111352	0.0140652	0.0972871
Singapore	Solvents	NH3	0	0	0
Dakar	Non-combustion agricultural sector	PM2_5	0	0	0
Amman	Biogenic VOC	NH3	0	0	0
Dhaka	Residential, commercial, and other	SOx	0.336427	0.0620806	0.274347
Copenhagen	Industrial combustion and processing	PM2_5	0.120997	0.0446486	0.076348
Hanoi	Waste disposal and handling	PM2_5	1.06521	0.407383	0.657828
Phoenix	Energy transformation and extraction	PM2_5	0.0313208	0.0192262	0.0120945
Singapore	Solvents	NOx	0	0	0
Tel Aviv	Waste disposal and handling	NOx	0.00455442	0.000129399	0.00442502
Dakar	Non-combustion agricultural sector	NH3	0.150665	0.0141319	0.136533
Amman	Biogenic VOC	NOx	0	0	0
Copenhagen	Industrial combustion and processing	NH3	0.125494	0.0598752	0.0656186
Singapore	Solvents	SOx	0	0	0
Hanoi	Solvents	PM2_5	0	0	0
Tel Aviv	Waste disposal and handling	SOx	0.00727475	1.80834e-05	0.00725666
Phoenix	Energy transformation and extraction	NH3	0.00228155	0.00117988	0.00110167
Hanoi	Waste disposal and handling	NH3	0.330906	0.0868815	0.244025
Dakar	Non-combustion agricultural sector	NOx	0.00481518	0.000185609	0.00462957
Amman	Biogenic VOC	SOx	0	0	0
Chennai	Residential, commercial, and other	PM2_5	4.61467	2.1854	2.42927
Melbourne	Biomass burning	PM2_5	0.0411548	0	0.0411548
Copenhagen	Industrial combustion and processing	NOx	0.540031	0.139096	0.400935
Philadelphia	Residential, commercial, and other	PM2_5	0.516821	0.279669	0.237151
Singapore	Solvents	VOC	1.52883	1.01457	0.514259
Tel Aviv	Waste disposal and handling	VOC	0.128509	0.0368322	0.0916769
Phoenix	Energy transformation and extraction	NOx	0.0112042	0.00585169	0.0053525
Hanoi	Solvents	NH3	0	0	0
Hanoi	Waste disposal and handling	NOx	0.905914	0.181466	0.724449
Dakar	Non-combustion agricultural sector	SOx	0	0	0
Yokohama	Soil NO$_x$	PM2_5	0	0	0
Amman	Biogenic VOC	VOC	0.091451	0.0114247	0.0800263
Dhaka	Residential, commercial, and other	VOC	0.0724034	0.01435	0.0580535
Abidjan	Residential, commercial, and other	PM2_5	1.40214	1.32095	0.0811923
Chennai	Residential, commercial, and other	NH3	0.194101	0.0707648	0.123336
Melbourne	Biomass burning	NH3	0.00261193	0	0.00261193
Philadelphia	Residential, commercial, and other	NH3	0.0352738	0.0151016	0.0201722
Copenhagen	Industrial combustion and processing	SOx	0.368414	0.0302422	0.338171
Rotterdam	Dust	NOx	0	0	0
Phoenix	Energy transformation and extraction	SOx	0.633916	0.0811766	0.55274
Dakar	Non-combustion agricultural sector	VOC	0	0	0
Hanoi	Solvents	NOx	0	0	0
Yokohama	Soil NO$_x$	NH3	0	0	0
Abidjan	Residential, commercial, and other	NH3	0.0960704	0.0858344	0.0102359
Hanoi	Waste disposal and handling	SOx	0.127484	0.0273881	0.100096
Chennai	Residential, commercial, and other	NOx	0.407874	0.211665	0.196209
Melbourne	Biomass burning	NOx	0.00847028	0	0.00847028
Copenhagen	Industrial combustion and processing	VOC	0.021162	0.00696508	0.0141969
Philadelphia	Residential, commercial, and other	NOx	0.607913	0.345402	0.262511
Amman	Residential, commercial, and other	PM2_5	0.0980432	0.0162643	0.0817789
Rotterdam	Dust	SOx	0	0	0
Phoenix	Energy transformation and extraction	VOC	0.0211585	0.00330717	0.0178513
Chennai	Residential, commercial, and other	SOx	1.33056	0.417687	0.912872
Yokohama	Soil NO$_x$	NOx	0.0273624	0.00221369	0.0251487
Abidjan	Residential, commercial, and other	NOx	0.0140226	0.0105067	0.00351591
Melbourne	Biomass burning	SOx	0.00453052	0	0.00453052
Amman	Residential, commercial, and other	NH3	0.0181354	0.0043836	0.0137518
Hanoi	Solvents	SOx	0	0	0
Philadelphia	Residential, commercial, and other	SOx	0.139281	0.0320882	0.107192
Hanoi	Waste disposal and handling	VOC	0.0332593	0.0103566	0.0229026
Rotterdam	Dust	VOC	0	0	0
Austin	Waste disposal and handling	PM2_5	0.0458067	0.0207604	0.0250463
Chennai	Residential, commercial, and other	VOC	0.413808	0.162511	0.251297
Amman	Residential, commercial, and other	NOx	0.0154055	0.00282105	0.0125845
Abidjan	Residential, commercial, and other	SOx	0.0392579	0.0311196	0.00813831
Melbourne	Biomass burning	VOC	0.00124622	0	0.00124622
Yokohama	Soil NO$_x$	SOx	0	0	0
Philadelphia	Residential, commercial, and other	VOC	0.0869856	0.0452382	0.0417474
Kuala Lumpur	Biogenic VOC	PM2_5	0	0	0
Hanoi	Solvents	VOC	0.154068	0.0471163	0.106952
Amman	Residential, commercial, and other	SOx	0.233375	0.0125244	0.22085
Austin	Waste disposal and handling	NH3	0.0210211	0.00597041	0.0150507
Abidjan	Residential, commercial, and other	VOC	0.0136998	0.0114631	0.00223664
Yokohama	Soil NO$_x$	VOC	0	0	0
Kuala Lumpur	Biogenic VOC	NH3	0	0	0
Amman	Residential, commercial, and other	VOC	0.0100691	0.00166191	0.00840718
Austin	Waste disposal and handling	NOx	0.0163673	0.00318882	0.0131785
Kuala Lumpur	Biogenic VOC	NOx	0	0	0
Venice	Waste disposal and handling	PM2_5	0.0160001	0.00289601	0.0131041
Kuala Lumpur	Biogenic VOC	SOx	0	0	0
Austin	Waste disposal and handling	SOx	0.0128007	0.00553425	0.00726647
Venice	Waste disposal and handling	NH3	0.0450249	0.0113324	0.0336924
Kuala Lumpur	Biogenic VOC	VOC	1.93506	0.179138	1.75593
Austin	Waste disposal and handling	VOC	0.00852447	0.00337306	0.0051514
Venice	Waste disposal and handling	NOx	0.0150929	0.00127346	0.0138195
Venice	Waste disposal and handling	SOx	0.00247877	6.81002e-05	0.00241067
Quezon City	Energy transformation and extraction	PM2_5	0.0438542	0.0210717	0.0227825
Quezon City	Energy transformation and extraction	NH3	0.966764	0.505088	0.461676
Venice	Waste disposal and handling	VOC	0.0101222	0.00265865	0.00746356
Kuala Lumpur	Biomass burning	PM2_5	0.452971	0.0116758	0.441295
Athens	Waste disposal and handling	PM2_5	0.0511134	0.00665145	0.0444619
Quezon City	Energy transformation and extraction	NOx	0.280549	0.126034	0.154515
Kuala Lumpur	Biomass burning	NH3	0.0456271	0.000434197	0.0451929
Athens	Waste disposal and handling	NH3	0.313501	0.075273	0.238228
Quezon City	Energy transformation and extraction	SOx	3.54407	1.12341	2.42066
Chicago	Waste disposal and handling	PM2_5	0.0410097	0.0179304	0.0230793
Kuala Lumpur	Biomass burning	NOx	0.0506618	0.000330862	0.0503309
Athens	Waste disposal and handling	NOx	0.00729607	0.000410996	0.00688508
Quezon City	Energy transformation and extraction	VOC	2.67128	1.30003	1.37126
Chicago	Waste disposal and handling	NH3	0.0169906	0.00557992	0.0114107
Kuala Lumpur	Biomass burning	SOx	0.0303298	0.000150153	0.0301796
Quezon City	Dust	PM2_5	0.00356113	0	0.00356113
Athens	Waste disposal and handling	SOx	0.00481723	4.04657e-05	0.00477677
Chicago	Waste disposal and handling	NOx	0.0224153	0.00554774	0.0168676
Kuala Lumpur	Biomass burning	VOC	0.0159662	0.000322931	0.0156433
Quezon City	Dust	NH3	0	0	0
Athens	Waste disposal and handling	VOC	0.116717	0.0347937	0.0819228
Chicago	Waste disposal and handling	SOx	0.0112807	0.00169962	0.00958104
Quezon City	Dust	NOx	0	0	0
Quezon City	Dust	SOx	0	0	0
Chicago	Waste disposal and handling	VOC	0.00668172	0.00254766	0.00413405
Madrid	Dust	PM2_5	1.54673	0.178521	1.3682
Quezon City	Dust	VOC	0	0	0
Abidjan	Surface Transportation (Road, Rail, Other)	PM2_5	0.074123	0.0706785	0.00344451
Madrid	Dust	NH3	0	0	0
Jakarta	International shipping (including VOCs from oil tanker loading/leakage)	PM2_5	0.00460795	7.90655e-05	0.00452889
Abidjan	Surface Transportation (Road, Rail, Other)	NH3	7.5856e-05	4.39161e-05	3.19399e-05
Madrid	Dust	NOx	0	0	0
Venice	Biogenic VOC	VOC	0.151707	0.00237425	0.149333
Jakarta	International shipping (including VOCs from oil tanker loading/leakage)	NH3	0.00015643	2.34856e-06	0.000154081
Abidjan	Surface Transportation (Road, Rail, Other)	NOx	0.0239064	0.0156572	0.00824921
Madrid	Dust	SOx	0	0	0
Rome	Waste disposal and handling	VOC	0.0558501	0.0420629	0.0137871
Jakarta	International shipping (including VOCs from oil tanker loading/leakage)	NOx	0.25041	0.00190528	0.248504
Abidjan	Surface Transportation (Road, Rail, Other)	SOx	0.0416785	0.0340255	0.00765292
Madrid	Dust	VOC	0	0	0
Jakarta	International shipping (including VOCs from oil tanker loading/leakage)	SOx	0.230528	0.0039139	0.226614
Abidjan	Surface Transportation (Road, Rail, Other)	VOC	0.0031091	0.00261472	0.000494386
Jakarta	International shipping (including VOCs from oil tanker loading/leakage)	VOC	0.000970722	8.54208e-06	0.00096218
Toronto	Biomass burning	PM2_5	0.0299883	0	0.0299883
Copenhagen	Dust	PM2_5	0.104936	0	0.104936
Toronto	Biomass burning	NH3	0.00394666	0	0.00394666
Copenhagen	Dust	NH3	0	0	0
Toronto	Biomass burning	NOx	0.025627	0	0.025627
Copenhagen	Dust	NOx	0	0	0
Toronto	Biomass burning	SOx	0.00342777	0	0.00342777
Copenhagen	Dust	SOx	0	0	0
Toronto	Biomass burning	VOC	0.00197344	0	0.00197344
Copenhagen	Dust	VOC	0	0	0
Portland	Waste disposal and handling	PM2_5	0.0310306	0.0194535	0.0115772
Heidelberg	International shipping (including VOCs from oil tanker loading/leakage)	PM2_5	0.00244011	0	0.00244011
Portland	Waste disposal and handling	NH3	0.011976	0.00717966	0.00479629
Heidelberg	International shipping (including VOCs from oil tanker loading/leakage)	NH3	0.000113205	0	0.000113205
Portland	Waste disposal and handling	NOx	0.00807349	0.00454946	0.00352403
Heidelberg	International shipping (including VOCs from oil tanker loading/leakage)	NOx	0.155669	0	0.155669
Bangkok	International shipping (including VOCs from oil tanker loading/leakage)	PM2_5	0.000870696	1.93879e-05	0.000851308
Portland	Waste disposal and handling	SOx	0.00986236	0.00464029	0.00522208
Heidelberg	International shipping (including VOCs from oil tanker loading/leakage)	SOx	0.0773324	0	0.0773324
Portland	Waste disposal and handling	VOC	0.00338209	0.00197305	0.00140904
Bangkok	International shipping (including VOCs from oil tanker loading/leakage)	NH3	3.44746e-05	1.9402e-07	3.42806e-05
Heidelberg	International shipping (including VOCs from oil tanker loading/leakage)	VOC	0.000597294	0	0.000597294
Bangkok	International shipping (including VOCs from oil tanker loading/leakage)	NOx	0.068646	6.55235e-05	0.0685805
Bangkok	International shipping (including VOCs from oil tanker loading/leakage)	SOx	0.0457444	8.61394e-05	0.0456583
Curitiba	Solvents	NOx	0	0	0
Bangkok	International shipping (including VOCs from oil tanker loading/leakage)	VOC	0.00194621	1.5357e-06	0.00194468
Curitiba	Solvents	SOx	0	0	0
Curitiba	Solvents	VOC	0.00721168	0.00456889	0.00264279
Rotterdam	Residential, commercial, and other	PM2_5	0.116582	0.0141024	0.102479
Guadalajara	Dust	PM2_5	0.270119	0	0.270119
Rotterdam	Residential, commercial, and other	NH3	0.00923209	4.81184e-07	0.00923161
Vancouver	Industrial combustion and processing	PM2_5	0.466682	0.139116	0.327566
Guadalajara	Dust	NH3	0	0	0
Rotterdam	Residential, commercial, and other	NOx	0.227353	0.0311392	0.196214
Vancouver	Industrial combustion and processing	NH3	0.19718	0.058171	0.139009
Rotterdam	Residential, commercial, and other	SOx	0.172874	0.000458121	0.172416
Vancouver	Industrial combustion and processing	NOx	0.317124	0.0847602	0.232364
Guadalajara	Dust	NOx	0	0	0
Vancouver	Industrial combustion and processing	SOx	0.905104	0.128367	0.776737
Rotterdam	Residential, commercial, and other	VOC	0.00817302	0.00100178	0.00717124
Guadalajara	Dust	SOx	0	0	0
Vancouver	Industrial combustion and processing	VOC	0.0533974	0.0153865	0.0380108
Abidjan	Industrial combustion and processing	PM2_5	0.00557532	0.00346128	0.00211404
Guadalajara	Dust	VOC	0	0	0
Abidjan	Industrial combustion and processing	NH3	0.00096304	0.000161605	0.000801435
Lima	Dust	PM2_5	0.729165	0	0.729165
Abidjan	Industrial combustion and processing	NOx	0.00467129	0.00199925	0.00267204
Abidjan	Industrial combustion and processing	SOx	0.134296	0.0945842	0.0397113
Lima	Dust	NH3	0	0	0
Abidjan	Industrial combustion and processing	VOC	0.000748263	0.000549355	0.000198908
Lima	Dust	NOx	0	0	0
Lima	Dust	SOx	0	0	0
Lima	Dust	VOC	0	0	0
Zhenjiang	Residential, commercial, and other	PM2_5	1.45507	0.511352	0.943715
Curitiba	Waste disposal and handling	SOx	0.219547	0.159665	0.0598813
Zhenjiang	Residential, commercial, and other	NH3	0.0642577	0.017361	0.0468967
Curitiba	Waste disposal and handling	VOC	0.0352016	0.0253698	0.00983178
Jaipur	Waste disposal and handling	PM2_5	0.286628	0.0640058	0.222622
Zhenjiang	Residential, commercial, and other	NOx	0.385365	0.0798973	0.305467
Jaipur	Waste disposal and handling	NH3	0.138113	0.0298092	0.108304
Vancouver	Residential, commercial, and other	PM2_5	0.741607	0.455685	0.285922
Jaipur	Waste disposal and handling	NOx	0.0709988	0.0108693	0.0601295
Zhenjiang	Residential, commercial, and other	SOx	3.30005	0.511635	2.78841
Beijing	International shipping (including VOCs from oil tanker loading/leakage)	PM2_5	0.000397247	0	0.000397247
Vancouver	Residential, commercial, and other	NH3	0.0317404	0.0172761	0.0144644
Jaipur	Waste disposal and handling	SOx	0.0347915	0.00159089	0.0332006
Zhenjiang	Residential, commercial, and other	VOC	0.0621224	0.0144227	0.0476997
Vancouver	Residential, commercial, and other	NOx	0.71747	0.495795	0.221675
Quito	Surface Transportation (Road, Rail, Other)	PM2_5	0.400862	0.306188	0.0946746
Jaipur	Waste disposal and handling	VOC	0.0104026	0.00188761	0.00851503
Beijing	International shipping (including VOCs from oil tanker loading/leakage)	NH3	2.19244e-05	0	2.19244e-05
Vancouver	Residential, commercial, and other	SOx	0.135047	0.0381808	0.0968662
Shenzhen	Soil NO$_x$	PM2_5	0	0	0
Quito	Surface Transportation (Road, Rail, Other)	NH3	0.0206116	0.0145114	0.00610023
Vancouver	Residential, commercial, and other	VOC	0.0697736	0.0424415	0.0273321
Rome	Solvents	PM2_5	0	0	0
Shenzhen	Soil NO$_x$	NH3	0	0	0
Quito	Surface Transportation (Road, Rail, Other)	NOx	0.850501	0.287359	0.563142
Beijing	International shipping (including VOCs from oil tanker loading/leakage)	NOx	0.0760789	0	0.0760789
Houston	Dust	PM2_5	0.20547	0.00578018	0.19969
Rome	Solvents	NH3	0	0	0
Quito	Surface Transportation (Road, Rail, Other)	SOx	2.40598	1.81531	0.590663
Shenzhen	Soil NO$_x$	NOx	0.0740453	0.0100397	0.0640056
Beijing	Surface Transportation (Road, Rail, Other)	PM2_5	0.490201	0.352444	0.137757
Beijing	International shipping (including VOCs from oil tanker loading/leakage)	SOx	0.0183292	0	0.0183292
Rome	Solvents	NOx	0	0	0
Houston	Dust	NH3	0	0	0
Quito	Surface Transportation (Road, Rail, Other)	VOC	0.367691	0.244665	0.123026
Shenzhen	Soil NO$_x$	SOx	0	0	0
Lisbon	Soil NO$_x$	PM2_5	0	0	0
Rome	Solvents	SOx	0	0	0
Beijing	Surface Transportation (Road, Rail, Other)	NH3	0.018554	0.0116367	0.00691725
Shenzhen	Soil NO$_x$	VOC	0	0	0
Beijing	International shipping (including VOCs from oil tanker loading/leakage)	VOC	0.00128664	0	0.00128664
Houston	Dust	NOx	0	0	0
Lima	Soil NO$_x$	PM2_5	0	0	0
Lisbon	Soil NO$_x$	NH3	0	0	0
Rome	Solvents	VOC	0.98318	0.697288	0.285892
Lisbon	Soil NO$_x$	NOx	0.0353692	0.00339176	0.0319775
Beijing	Surface Transportation (Road, Rail, Other)	NOx	2.4382	1.21948	1.21872
Lima	Soil NO$_x$	NH3	0	0	0
Houston	Dust	SOx	0	0	0
Lisbon	Soil NO$_x$	SOx	0	0	0
Buenos Aires	International shipping (including VOCs from oil tanker loading/leakage)	PM2_5	0.00429417	0.000833475	0.00346069
Lima	Soil NO$_x$	NOx	0.0067489	0.000395984	0.00635292
Lisbon	Soil NO$_x$	VOC	0	0	0
Beijing	Surface Transportation (Road, Rail, Other)	SOx	0.167849	0.0377528	0.130096
Houston	Dust	VOC	0	0	0
Buenos Aires	International shipping (including VOCs from oil tanker loading/leakage)	NH3	5.83586e-05	8.9355e-06	4.94231e-05
Lima	Soil NO$_x$	SOx	0	0	0
Milan	Energy transformation and extraction	PM2_5	0.134506	0.0216366	0.112869
Buenos Aires	International shipping (including VOCs from oil tanker loading/leakage)	NOx	0.0276292	0.00306892	0.0245603
Beijing	Surface Transportation (Road, Rail, Other)	VOC	0.0670549	0.0334456	0.0336094
Milan	Energy transformation and extraction	NH3	0.00494481	0.000674502	0.00427031
Singapore	Industrial combustion and processing	PM2_5	0.885049	0.516132	0.368918
Buenos Aires	International shipping (including VOCs from oil tanker loading/leakage)	SOx	0.126082	0.00600832	0.120074
Lima	Soil NO$_x$	VOC	0	0	0
San Francisco	Waste disposal and handling	PM2_5	0.0511987	0.0393826	0.0118161
Milan	Energy transformation and extraction	NOx	0.293647	0.0150996	0.278547
Singapore	Industrial combustion and processing	NH3	0.0320964	0.00175483	0.0303416
Buenos Aires	International shipping (including VOCs from oil tanker loading/leakage)	VOC	0.0017775	4.29609e-05	0.00173454
New Orleans	Waste disposal and handling	PM2_5	0.0387455	0.0137404	0.0250051
San Francisco	Waste disposal and handling	NH3	0.0184727	0.0140205	0.00445223
Milan	Energy transformation and extraction	SOx	1.12504	0.0258508	1.09919
Singapore	Industrial combustion and processing	NOx	0.0700348	0.0178226	0.0522122
New Orleans	Waste disposal and handling	NH3	0.0184669	0.00474072	0.0137262
San Francisco	Waste disposal and handling	NOx	0.00550013	0.00404704	0.00145309
Milan	Energy transformation and extraction	VOC	0.0364597	0.00482621	0.0316335
Singapore	Industrial combustion and processing	SOx	1.03811	0.126004	0.912102
Istanbul	Residential, commercial, and other	PM2_5	1.33241	1.15472	0.177691
New Orleans	Waste disposal and handling	NOx	0.00798	0.00135089	0.00662911
San Francisco	Waste disposal and handling	SOx	0.00490769	0.00199974	0.00290795
Singapore	Industrial combustion and processing	VOC	1.60686	1.11468	0.492183
New Orleans	Waste disposal and handling	SOx	0.0044847	0.00050508	0.00397962
Istanbul	Residential, commercial, and other	NH3	0.0724846	0.052225	0.0202596
San Francisco	Waste disposal and handling	VOC	0.00219063	0.00163783	0.000552799
Melbourne	Residential, commercial, and other	SOx	0.0478568	0.00533883	0.042518
New Orleans	Waste disposal and handling	VOC	0.0158121	0.00473367	0.0110784
Istanbul	Residential, commercial, and other	NOx	0.888057	0.835001	0.0530566
Melbourne	Residential, commercial, and other	VOC	0.0483198	0.0100466	0.0382732
Istanbul	Residential, commercial, and other	SOx	2.50764	2.0275	0.480146
Istanbul	Residential, commercial, and other	VOC	0.0915507	0.0765398	0.0150109
Qingdao	Dust	PM2_5	0.935362	0	0.935362
Lagos	Energy transformation and extraction	PM2_5	0.0150867	1.28354e-06	0.0150854
Qingdao	Dust	NH3	0	0	0
Lagos	Energy transformation and extraction	NH3	0.108614	0.10078	0.00783474
Qingdao	Dust	NOx	0	0	0
Lagos	Energy transformation and extraction	NOx	0.25258	0.231897	0.0206826
[truncated: 3,821 more rows]
